# Supplementary material for: Dietary dicarboxylic acids provide a nonstorable alternative fat source that protects mice against obesity
Source: J Clin Invest. 2024 Apr 30;134(12):e174186. doi: 10.1172/JCI174186 (PMC11178532; doi:10.1172/JCI174186)
Supplement: Supplemental tables 1-13 [file jci-134-174186-s053.xlsx]

## Sheet: Table 1. Liver Proteomics
Liver proteomics
2,733 quantifiable protein groups (with 2+ unique peptides)
295 significantly altered protein groups (q-value < 0.05 and absolute log2(FC) > 0.58)
Significant proteins are shaded in green
UniProtIds	Genes	ProteinGroups	ProteinNames	ProteinDescriptions	Valid	Comparison (group1/group2)	Condition Numerator	Condition Denominator	# of Ratios	Group	AVG Group Quantity Denominator	AVG Group Quantity Numerator	AVG Log2 Ratio	Absolute AVG Log2 Ratio	% Change	Ratio	Standard Deviation	Pvalue	Qvalue	Degrees Of Freedom	Standard Error	Organisms	Protein Coverage	Molecular Weight	GO Biological Process	GO Molecular Function	GO Cellular Component	Database	Protein Existence	Sequence Version	FASTAName	FASTAHeader	# Unique Total Peptides	# Unique Total EG.Id
A2A977;O88833	Cyp4a10	A2A977;O88833	A2A977_MOUSE;CP4AA_MOUSE	Cytochrome P450 4A10	TRUE	DC12/HFD	DC12	HFD	132	A2A977;O88833	1.51794e+06	36480752	4.58695	4.58695	2303.31	24.0331	0	4.41741e-23	2.37909e-21	127.168	0.12538	Mus musculus	26.3%;25.7%	57188.91;58330.29	;fatty acid metabolic process,leukotriene B4 catabolic process,oxidation-reduction process	;monooxygenase activity,iron ion binding,arachidonic acid epoxygenase activity,alkane 1-monooxygenase activity,heme binding,leukotriene-B4 20-monooxygenase activity	;cytoplasm,endoplasmic reticulum membrane,apical plasma membrane,organelle membrane,intracellular membrane-bounded organelle,extracellular exosome	tr;sp	1;2	1;2	uniprot_mouse_proteome	>tr|A2A977|A2A977_MOUSE Cytochrome P450 4A10 OS=Mus musculus GN=Cyp4a10 PE=1 SV=1;>sp|O88833|CP4AA_MOUSE Cytochrome P450 4A10 OS=Mus musculus GN=Cyp4a10 PE=2 SV=2	15	22
O35728	Cyp4a14	O35728	CP4AE_MOUSE	Cytochrome P450 4A14	TRUE	DC12/HFD	DC12	HFD	114	O35728	312315	7.09807e+06	4.50635	4.50635	2172.72	22.7272	0	4.59113e-28	3.83139e-26	61.2117	0.0916022	Mus musculus	0.276	58720.1	oxidation-reduction process	monooxygenase activity,iron ion binding,oxidoreductase activity, acting on paired donors, with incorporation or reduction of molecular oxygen,heme binding	endoplasmic reticulum membrane,organelle membrane	sp	1	1	uniprot_mouse_proteome	>sp|O35728|CP4AE_MOUSE Cytochrome P450 4A14 OS=Mus musculus GN=Cyp4a14 PE=1 SV=1	14	19
F2Z470;Q01237	Hmgcr	F2Z470;Q01237	F2Z470_MOUSE;HMDH_MOUSE	3-hydroxy-3-methylglutaryl coenzyme A reductase;3-hydroxy-3-methylglutaryl-coenzyme A reductase	TRUE	DC12/HFD	DC12	HFD	78	F2Z470;Q01237	184480	2521241	3.7726	3.7726	1266.68	13.6668	0	9.10595e-06	4.31817e-05	48.2151	0.265925	Mus musculus	4%;3.7%	89899.33;97039.67	;cholesterol biosynthetic process,ubiquinone metabolic process,aging,response to nutrient,isoprenoid biosynthetic process,visual learning,negative regulation of striated muscle cell apoptotic process,positive regulation of cardiac muscle cell apoptotic process,coenzyme A metabolic process,positive regulation of stress-activated MAPK cascade,negative regulation of MAP kinase activity,myoblast diff…	;hydroxymethylglutaryl-CoA reductase (NADPH) activity,hydroxymethylglutaryl-CoA reductase activity,protein homodimerization activity,coenzyme binding,protein phosphatase 2A binding,NADPH binding	;peroxisomal membrane,endoplasmic reticulum,endoplasmic reticulum membrane,integral component of membrane	tr;sp	1	1;3	uniprot_mouse_proteome	>tr|F2Z470|F2Z470_MOUSE 3-hydroxy-3-methylglutaryl coenzyme A reductase OS=Mus musculus GN=Hmgcr PE=1 SV=1;>sp|Q01237|HMDH_MOUSE 3-hydroxy-3-methylglutaryl-coenzyme A reductase OS=Mus musculus GN=Hmgcr PE=1 SV=3	12	13
Q9DBM2	Ehhadh	Q9DBM2	ECHP_MOUSE	Peroxisomal bifunctional enzyme	TRUE	DC12/HFD	DC12	HFD	468	Q9DBM2	7724989	96322200	3.64026	3.64026	1146.89	12.4689	0	8.1487e-115	6.14412e-112	254.4	0.0415589	Mus musculus	0.687	78301.4	internal protein amino acid acetylation,fatty acid beta-oxidation,acyl-CoA metabolic process	3-hydroxyacyl-CoA dehydrogenase activity,dodecenoyl-CoA delta-isomerase activity,enoyl-CoA hydratase activity,receptor binding,enzyme binding	mitochondrion,peroxisome,cytosol	sp	1	4	uniprot_mouse_proteome	>sp|Q9DBM2|ECHP_MOUSE Peroxisomal bifunctional enzyme OS=Mus musculus GN=Ehhadh PE=1 SV=4	42	79
Q9Z0K8	Vnn1	Q9Z0K8	VNN1_MOUSE	Pantetheinase	TRUE	DC12/HFD	DC12	HFD	42	Q9Z0K8	51462.8	514878	3.32263	3.32263	900.486	10.0049	0	3.06253e-22	1.59252e-20	34.5375	0.0693814	Mus musculus	0.152	57091.3	acute inflammatory response,chronic inflammatory response,inflammatory response,pantothenate metabolic process,positive regulation of T cell differentiation in thymus,innate immune response,cell-cell adhesion,negative regulation of oxidative stress-induced intrinsic apoptotic signaling pathway	pantetheine hydrolase activity,GPI anchor binding	plasma membrane,integral component of membrane,anchored component of membrane,extracellular exosome,extracellular space	sp	1	3	uniprot_mouse_proteome	>sp|Q9Z0K8|VNN1_MOUSE Pantetheinase OS=Mus musculus GN=Vnn1 PE=1 SV=3	7	7
P08122	Col4a2	P08122	CO4A2_MOUSE	Collagen alpha-2(IV) chain	TRUE	DC12/HFD	DC12	HFD	12	P08122	2778.99	317.823	-3.12827	3.12827	-88.5634	0.114366	0	0.000231833	0.000728343	7.56324	0.223988	Mus musculus	0.017	167325	angiogenesis,transcription, DNA-templated,negative regulation of angiogenesis,extracellular matrix organization,endodermal cell differentiation,collagen-activated tyrosine kinase receptor signaling pathway,cellular response to transforming growth factor beta stimulus	extracellular matrix structural constituent	extracellular region,collagen type IV trimer,basement membrane,extracellular space,extracellular matrix,extracellular exosome	sp	1	4	uniprot_mouse_proteome	>sp|P08122|CO4A2_MOUSE Collagen alpha-2(IV) chain OS=Mus musculus GN=Col4a2 PE=1 SV=4	2	2
P18528	NaN	P18528	HVM57_MOUSE	Ig heavy chain V region 6.96	TRUE	DC12/HFD	DC12	HFD	12	P18528	23899.2	3237.15	-2.88417	2.88417	-86.455	0.13545	0	5.7813e-06	2.88682e-05	9.93122	0.163584	Mus musculus	0.306	11007.4		antigen binding		sp	4	1	uniprot_mouse_proteome	>sp|P18528|HVM57_MOUSE Ig heavy chain V region 6.96 OS=Mus musculus PE=4 SV=1	2	2
O55137	Acot1	O55137	ACOT1_MOUSE	Acyl-coenzyme A thioesterase 1	TRUE	DC12/HFD	DC12	HFD	54	O55137	190019	1.13499e+06	2.57847	2.57847	497.305	5.97305	0	5.94698e-17	1.72463e-15	30.5706	0.0883144	Mus musculus	0.1	46136	long-chain fatty acid metabolic process,acyl-CoA metabolic process	palmitoyl-CoA hydrolase activity,acyl-CoA hydrolase activity,carboxylic ester hydrolase activity,Requires Ontology	cytoplasm,mitochondrion	sp	1	1	uniprot_mouse_proteome	>sp|O55137|ACOT1_MOUSE Acyl-coenzyme A thioesterase 1 OS=Mus musculus GN=Acot1 PE=1 SV=1	5	9
Q14DH7	Acss3	Q14DH7	ACSS3_MOUSE	Acyl-CoA synthetase short-chain family member 3, mitochondrial	TRUE	DC12/HFD	DC12	HFD	84	Q14DH7	82433.1	480696	2.54383	2.54383	483.135	5.83135	0	3.90712e-30	3.68246e-28	76.2897	0.0737101	Mus musculus	0.191	74518	biological_process,metabolic process	molecular_function,acetate-CoA ligase activity,ATP binding	mitochondrion	sp	1	2	uniprot_mouse_proteome	>sp|Q14DH7|ACSS3_MOUSE Acyl-CoA synthetase short-chain family member 3, mitochondrial OS=Mus musculus GN=Acss3 PE=1 SV=2	13	14
P15392	Cyp2a4	P15392	CP2A4_MOUSE	Cytochrome P450 2A4	TRUE	DC12/HFD	DC12	HFD	18	P15392	550094	2.91434e+06	2.40542	2.40542	429.789	5.29789	0	0.000749707	0.00194588	15.3797	0.242799	Mus musculus	0.059	56781.8	epoxygenase P450 pathway,response to stilbenoid,oxidation-reduction process	iron ion binding,coumarin 7-hydroxylase activity,arachidonic acid epoxygenase activity,steroid hydroxylase activity,enzyme binding,heme binding,aromatase activity	endoplasmic reticulum membrane,cytoplasmic microtubule,organelle membrane	sp	2	3	uniprot_mouse_proteome	>sp|P15392|CP2A4_MOUSE Cytochrome P450 2A4 OS=Mus musculus GN=Cyp2a4 PE=2 SV=3	3	3
E9PXG1;G5E8Z4;P31651;Q8VCS9	Slc6a12	E9PXG1;G5E8Z4;P31651;Q8VCS9	E9PXG1_MOUSE;G5E8Z4_MOUSE;S6A12_MOUSE;Q8VCS9_MOUSE	Transporter;Transporter;Sodium- and chloride-dependent betaine transporter;Transporter	TRUE	DC12/HFD	DC12	HFD	24	E9PXG1;G5E8Z4;P31651;Q8VCS9	475462	91426.6	-2.37865	2.37865	-80.771	0.19229	0	3.0567e-06	1.66408e-05	20.6549	0.157869	Mus musculus	7%;6.4%;6.4%;6.2%	63040.83;69641.68;69613.62;71220.4	;;transport,neurotransmitter transport,gamma-aminobutyric acid transport,transmembrane transport;	;;transporter activity,neurotransmitter:sodium symporter activity,gamma-aminobutyric acid:sodium symporter activity;	;;integral component of plasma membrane;	tr;tr;sp;tr	1;1;2;1	1;1;1;2	uniprot_mouse_proteome	>tr|E9PXG1|E9PXG1_MOUSE Transporter OS=Mus musculus GN=Slc6a12 PE=1 SV=1;>tr|G5E8Z4|G5E8Z4_MOUSE Transporter OS=Mus musculus GN=Slc6a12 PE=1 SV=1;>sp|P31651|S6A12_MOUSE Sodium- and chloride-dependent betaine transporter OS=Mus musculus GN=Slc6a12 PE=2 SV=1;>tr|Q8VCS9|Q8VCS9_MOUSE Transporter OS=Mus musculus GN=Slc6a12 PE=1 SV=2	3	4
A2BI12;Q99JF8;Q99JF8-2	Psip1	A2BI12;Q99JF8;Q99JF8-2	A2BI12_MOUSE;PSIP1_MOUSE;PSIP1_MOUSE	PC4 and SFRS1-interacting protein;PC4 and SFRS1-interacting protein;Isoform 2 of PC4 and SFRS1-interacting protein	TRUE	DC12/HFD	DC12	HFD	12	A2BI12;Q99JF8;Q99JF8-2	63931.9	12367.5	-2.36998	2.36998	-80.6552	0.193448	0	0.0230562	0.032343	8.31526	0.387265	Mus musculus	7.3%;4.5%;4.5%-2	36968.38;59696.86;59696.86-2	;mRNA 5'-splice site recognition,transcription, DNA-templated,response to oxidative stress,response to heat,positive regulation of transcription from RNA polymerase II promoter;	;RNA polymerase II transcription coactivator activity,chromatin binding,RNA binding,activating transcription factor binding,supercoiled DNA binding;	;nucleus,nucleoplasm,nuclear heterochromatin,nuclear periphery,transcriptionally active chromatin;	tr;sp;sp	1;1;	1;1;	uniprot_mouse_proteome	>tr|A2BI12|A2BI12_MOUSE PC4 and SFRS1-interacting protein OS=Mus musculus GN=Psip1 PE=1 SV=1;>sp|Q99JF8|PSIP1_MOUSE PC4 and SFRS1-interacting protein OS=Mus musculus GN=Psip1 PE=1 SV=1;>sp|Q99JF8-2|PSIP1_MOUSE Isoform 2 of PC4 and SFRS1-interacting protein OS=Mus musculus GN=Psip1	2	2
Q9QYR9	Acot2	Q9QYR9	ACOT2_MOUSE	Acyl-coenzyme A thioesterase 2, mitochondrial	TRUE	DC12/HFD	DC12	HFD	78	Q9QYR9	1.57213e+06	8005406	2.34825	2.34825	409.208	5.09208	0	1.32334e-23	7.67536e-22	55.8947	0.0786144	Mus musculus	0.311	49657	very long-chain fatty acid metabolic process,long-chain fatty acid metabolic process,fatty acid metabolic process,acyl-CoA metabolic process	receptor binding,palmitoyl-CoA hydrolase activity,acyl-CoA hydrolase activity,carboxylic ester hydrolase activity,Requires Ontology	mitochondrion,mitochondrial matrix,extracellular exosome	sp	1	2	uniprot_mouse_proteome	>sp|Q9QYR9|ACOT2_MOUSE Acyl-coenzyme A thioesterase 2, mitochondrial OS=Mus musculus GN=Acot2 PE=1 SV=2	12	13
A0A0R4J0X2;Q8VC19	Alas1	A0A0R4J0X2;Q8VC19	A0A0R4J0X2_MOUSE;HEM1_MOUSE	5-aminolevulinate synthase;5-aminolevulinate synthase, nonspecific, mitochondrial	TRUE	DC12/HFD	DC12	HFD	30	A0A0R4J0X2;Q8VC19	41685.4	193087	2.21164	2.21164	363.201	4.63201	0	5.10852e-08	3.75788e-07	27.0801	0.15211	Mus musculus	6.9%;6.9%	70960.46;71017.51	;protoporphyrinogen IX biosynthetic process	;5-aminolevulinate synthase activity,pyridoxal phosphate binding,identical protein binding	;nucleoplasm,mitochondrion,mitochondrial matrix,cytosol	tr;sp	1	1;2	uniprot_mouse_proteome	>tr|A0A0R4J0X2|A0A0R4J0X2_MOUSE 5-aminolevulinate synthase OS=Mus musculus GN=Alas1 PE=1 SV=1;>sp|Q8VC19|HEM1_MOUSE 5-aminolevulinate synthase, nonspecific, mitochondrial OS=Mus musculus GN=Alas1 PE=1 SV=2	5	5
A0A075B6A3;A0A0A6YXW6;P01878	Igha;Igha;	A0A075B6A3;A0A0A6YXW6;P01878	A0A075B6A3_MOUSE;A0A0A6YXW6_MOUSE;IGHA_MOUSE	Protein Igha (Fragment);Protein Igha (Fragment);Ig alpha chain C region	TRUE	DC12/HFD	DC12	HFD	12	A0A075B6A3;A0A0A6YXW6;P01878	218056	47358.3	-2.20301	2.20301	-78.2816	0.217184	0	0.000420757	0.00120399	9.39384	0.201541	Mus musculus	10.5%;9.3%;10.5%	NaN;NaN;36875.86	;mucosal immune response,humoral immune response mediated by circulating immunoglobulin,phagocytosis, recognition,phagocytosis, engulfment,complement activation, classical pathway,immunoglobulin mediated immune response,defense response to bacterium,innate immune response,B cell receptor signaling pathway,positive regulation of B cell activation;	;antigen binding,immunoglobulin receptor binding;antigen binding,immunoglobulin receptor binding	;external side of plasma membrane,immunoglobulin complex, circulating,blood microparticle;	tr;tr;sp	1	1	uniprot_mouse_proteome	>tr|A0A075B6A3|A0A075B6A3_MOUSE Protein Igha (Fragment) OS=Mus musculus GN=Igha PE=1 SV=1;>tr|A0A0A6YXW6|A0A0A6YXW6_MOUSE Protein Igha (Fragment) OS=Mus musculus GN=Igha PE=1 SV=1;>sp|P01878|IGHA_MOUSE Ig alpha chain C region OS=Mus musculus PE=1 SV=1	2	2
P20852	Cyp2a5	P20852	CP2A5_MOUSE	Cytochrome P450 2A5	TRUE	DC12/HFD	DC12	HFD	162	P20852	1.13167e+06	5.18492e+06	2.19588	2.19588	358.167	4.58167	0	4.82734e-28	3.83139e-26	94.5278	0.0859839	Mus musculus	0.482	56740.8	epoxygenase P450 pathway,response to stilbenoid,heme metabolic process,oxidation-reduction process,cellular response to cadmium ion	iron ion binding,coumarin 7-hydroxylase activity,arachidonic acid epoxygenase activity,steroid hydroxylase activity,enzyme binding,heme binding,aromatase activity	endoplasmic reticulum membrane,cytoplasmic microtubule,organelle membrane	sp	2	1	uniprot_mouse_proteome	>sp|P20852|CP2A5_MOUSE Cytochrome P450 2A5 OS=Mus musculus GN=Cyp2a5 PE=2 SV=1	23	27
E9Q4M4;Q91VN4	Chchd6	E9Q4M4;Q91VN4	E9Q4M4_MOUSE;MIC25_MOUSE	MICOS complex subunit;MICOS complex subunit Mic25	TRUE	DC12/HFD	DC12	HFD	18	E9Q4M4;Q91VN4	13206.4	60057.1	2.1851	2.1851	354.758	4.54758	0	1.5007e-07	9.96944e-07	12.4066	0.12124	Mus musculus	15.5%;13.9%	26388.08;29851.85	;cellular response to DNA damage stimulus,cristae formation	;molecular_function	;mitochondrion,mitochondrial inner membrane,cytosol,MICOS complex	tr;sp	1	1;2	uniprot_mouse_proteome	>tr|E9Q4M4|E9Q4M4_MOUSE MICOS complex subunit OS=Mus musculus GN=Chchd6 PE=1 SV=1;>sp|Q91VN4|MIC25_MOUSE MICOS complex subunit Mic25 OS=Mus musculus GN=Chchd6 PE=1 SV=2	3	3
E9Q4Z2	Acacb	E9Q4Z2	ACACB_MOUSE	Acetyl-CoA carboxylase 2	TRUE	DC12/HFD	DC12	HFD	150	E9Q4Z2	253763	1.11967e+06	2.14152	2.14152	341.227	4.41227	0	6.77745e-38	8.517e-36	101.327	0.0613925	Mus musculus	0.114	275750	acetyl-CoA metabolic process,fatty acid biosynthetic process,negative regulation of gene expression,positive regulation of lipid storage,regulation of glucose metabolic process,response to organic cyclic compound,response to nutrient levels,negative regulation of fatty acid beta-oxidation,response to drug,negative regulation of catalytic activity,negative regulation of fatty acid oxidation,negati…	acetyl-CoA carboxylase activity,biotin carboxylase activity,ATP binding,biotin binding,identical protein binding,metal ion binding	nucleus,mitochondrion,endomembrane system,membrane	sp	1	1	uniprot_mouse_proteome	>sp|E9Q4Z2|ACACB_MOUSE Acetyl-CoA carboxylase 2 OS=Mus musculus GN=Acacb PE=1 SV=1	24	25
G3X8Q9;Q9WUD0	Cyp2b10	G3X8Q9;Q9WUD0	G3X8Q9_MOUSE;Q9WUD0_MOUSE	Cytochrome P450 2B10	TRUE	DC12/HFD	DC12	HFD	60	G3X8Q9;Q9WUD0	3.02168e+06	716479	-2.07636	2.07636	-76.2887	0.237113	0	0.00161497	0.00368997	35.971	0.326876	Mus musculus	24.2%;24.6%	56873.75;55870.63	;	;	;	tr	1	1	uniprot_mouse_proteome	>tr|G3X8Q9|G3X8Q9_MOUSE Cytochrome P450 2B10 OS=Mus musculus GN=Cyp2b10 PE=1 SV=1;>tr|Q9WUD0|Q9WUD0_MOUSE Cytochrome P450 2B10 OS=Mus musculus GN=Cyp2b10 PE=1 SV=1	10	10
Q9QYR7-2	Acot3	Q9QYR7-2	ACOT3_MOUSE	Isoform 2 of Acyl-coenzyme A thioesterase 3	TRUE	DC12/HFD	DC12	HFD	66	Q9QYR7-2	230755	970826	2.07285	2.07285	320.718	4.20718	0	1.96468e-07	1.29377e-06	44.0483	0.184811	Mus musculus	0.245	46191.1				sp			uniprot_mouse_proteome	>sp|Q9QYR7-2|ACOT3_MOUSE Isoform 2 of Acyl-coenzyme A thioesterase 3 OS=Mus musculus GN=Acot3	9	11
H7BX88;P47934	Crat	H7BX88;P47934	H7BX88_MOUSE;CACP_MOUSE	Carnitine O-acetyltransferase	TRUE	DC12/HFD	DC12	HFD	54	H7BX88;P47934	107104	448014	2.06453	2.06453	318.297	4.18297	0	1.29177e-23	7.67536e-22	49.6815	0.0658294	Mus musculus	18.3%;17.7%	68644.95;70839.7	;fatty acid metabolic process,transport,carnitine metabolic process, CoA-linked	;carnitine O-acetyltransferase activity,receptor binding	;mitochondrion,mitochondrial inner membrane,peroxisome,endoplasmic reticulum	tr;sp	1	1;3	uniprot_mouse_proteome	>tr|H7BX88|H7BX88_MOUSE Carnitine O-acetyltransferase OS=Mus musculus GN=Crat PE=1 SV=1;>sp|P47934|CACP_MOUSE Carnitine O-acetyltransferase OS=Mus musculus GN=Crat PE=1 SV=3	9	9
Q8JZK9	Hmgcs1	Q8JZK9	HMCS1_MOUSE	Hydroxymethylglutaryl-CoA synthase, cytoplasmic	TRUE	DC12/HFD	DC12	HFD	174	Q8JZK9	1.27986e+06	5085224	1.99033	1.99033	297.327	3.97327	0	5.75494e-20	2.22524e-18	101.995	0.108738	Mus musculus	0.408	57569	cholesterol biosynthetic process,isoprenoid biosynthetic process	hydroxymethylglutaryl-CoA synthase activity	cytoplasm	sp	1	1	uniprot_mouse_proteome	>sp|Q8JZK9|HMCS1_MOUSE Hydroxymethylglutaryl-CoA synthase, cytoplasmic OS=Mus musculus GN=Hmgcs1 PE=1 SV=1	18	29
Q9Z211	Pex11a	Q9Z211	PX11A_MOUSE	Peroxisomal membrane protein 11A	TRUE	DC12/HFD	DC12	HFD	48	Q9Z211	723647	2.83739e+06	1.97121	1.97121	292.096	3.92096	0	1.67857e-16	4.44085e-15	37.0952	0.0848528	Mus musculus	0.358	28153	peroxisome organization,signal transduction,peroxisome membrane biogenesis,peroxisome fission,regulation of peroxisome size,brown fat cell differentiation	protein homodimerization activity	peroxisome,peroxisomal membrane,integral component of peroxisomal membrane,protein complex	sp	1	1	uniprot_mouse_proteome	>sp|Q9Z211|PX11A_MOUSE Peroxisomal membrane protein 11A OS=Mus musculus GN=Pex11a PE=1 SV=1	7	8
Q08857	Cd36	Q08857	CD36_MOUSE	Platelet glycoprotein 4	TRUE	DC12/HFD	DC12	HFD	30	Q08857	192925	751472	1.96168	1.96168	289.515	3.89515	0	8.41724e-20	3.0959e-18	26.5647	0.0518639	Mus musculus	0.144	52698	negative regulation of transcription from RNA polymerase II promoter,positive regulation of cell-matrix adhesion,pattern recognition receptor signaling pathway,receptor-mediated endocytosis,phagocytosis, recognition,immune response,cell adhesion,cell surface receptor signaling pathway,positive regulation of cytosolic calcium ion concentration,nitric oxide mediated signal transduction,positive reg…	low-density lipoprotein receptor activity,protein binding,high-density lipoprotein particle binding,lipid binding,low-density lipoprotein particle binding,Toll-like receptor binding,lipoteichoic acid receptor activity,lipoprotein particle binding	extracellular space,intracellular,Golgi apparatus,plasma membrane,external side of plasma membrane,cell surface,membrane,integral component of membrane,apical plasma membrane,brush border membrane,receptor complex,membrane raft,apical part of cell	sp	1	2	uniprot_mouse_proteome	>sp|Q08857|CD36_MOUSE Platelet glycoprotein 4 OS=Mus musculus GN=Cd36 PE=1 SV=2	5	5
P01863;P01865	Ighg;Igh-1a	P01863;P01865	GCAA_MOUSE;GCAM_MOUSE	Ig gamma-2A chain C region, A allele;Ig gamma-2A chain C region, membrane-bound form	TRUE	DC12/HFD	DC12	HFD	36	P01863;P01865	915667	236857	-1.9508	1.9508	-74.1328	0.258672	0	8.41718e-08	5.87644e-07	25.9274	0.1654	Mus musculus	29.7%;24.6%	36389.45;43949.13	phagocytosis, recognition,phagocytosis, engulfment,complement activation, classical pathway,defense response to bacterium,innate immune response,B cell receptor signaling pathway,positive regulation of B cell activation;antibody-dependent cellular cytotoxicity,positive regulation of type IIa hypersensitivity,positive regulation of type I hypersensitivity,humoral immune response mediated by circul…	antigen binding,immunoglobulin receptor binding;antigen binding,immunoglobulin receptor binding	external side of plasma membrane,immunoglobulin complex, circulating,blood microparticle;multivesicular body,cytosol,external side of plasma membrane,integral component of membrane,immunoglobulin complex, circulating,blood microparticle	sp	1	1;3	uniprot_mouse_proteome	>sp|P01863|GCAA_MOUSE Ig gamma-2A chain C region, A allele OS=Mus musculus GN=Ighg PE=1 SV=1;>sp|P01865|GCAM_MOUSE Ig gamma-2A chain C region, membrane-bound form OS=Mus musculus GN=Igh-1a PE=1 SV=3	6	6
P13516	Scd1	P13516	ACOD1_MOUSE	Acyl-CoA desaturase 1	TRUE	DC12/HFD	DC12	HFD	42	P13516	364232	1.38226e+06	1.9241	1.9241	279.499	3.79499	0	1.12419e-14	2.20166e-13	37.354	0.0893195	Mus musculus	0.186	41046.4	fatty acid biosynthetic process,unsaturated fatty acid biosynthetic process,triglyceride metabolic process,positive regulation of cholesterol esterification,regulation of water loss via skin,sterol esterification,cholesterol esterification,negative regulation of growth of symbiont in host,sebaceous gland development,defense response to Gram-positive bacterium,white fat cell differentiation,brown …	stearoyl-CoA 9-desaturase activity,iron ion binding,oxidoreductase activity,palmitoyl-CoA 9-desaturase activity,metal ion binding	nucleolus,endoplasmic reticulum,endoplasmic reticulum membrane,membrane,integral component of membrane,integral component of endoplasmic reticulum membrane,organelle membrane	sp	1	2	uniprot_mouse_proteome	>sp|P13516|ACOD1_MOUSE Acyl-CoA desaturase 1 OS=Mus musculus GN=Scd1 PE=1 SV=2	4	7
A0A075B5P3	Ighg2b	A0A075B5P3	A0A075B5P3_MOUSE	Protein Ighg2b (Fragment)	TRUE	DC12/HFD	DC12	HFD	36	A0A075B5P3	677523	181535	-1.90002	1.90002	-73.2061	0.267939	0	1.16382e-11	1.62503e-10	28.5658	0.103375	Mus musculus	0.205	NaN				tr	1	1	uniprot_mouse_proteome	>tr|A0A075B5P3|A0A075B5P3_MOUSE Protein Ighg2b (Fragment) OS=Mus musculus GN=Ighg2b PE=1 SV=1	5	6
Q9Z2G9	Htatip2	Q9Z2G9	HTAI2_MOUSE	Oxidoreductase HTATIP2	TRUE	DC12/HFD	DC12	HFD	48	Q9Z2G9	134396	491094	1.86951	1.86951	265.408	3.65408	0	4.93837e-16	1.20114e-14	42.2281	0.0883152	Mus musculus	0.376	26869.9	angiogenesis,apoptotic process,cell differentiation,positive regulation of programmed cell death,regulation of angiogenesis,positive regulation of transcription from RNA polymerase II promoter during mitosis,protein autophosphorylation,nuclear import,oxidation-reduction process	protein serine/threonine kinase activity,oxidoreductase activity, acting on the aldehyde or oxo group of donors, NAD or NADP as acceptor,NAD binding	nuclear envelope,cytoplasm,cytosol,membrane	sp	1	3	uniprot_mouse_proteome	>sp|Q9Z2G9|HTAI2_MOUSE Oxidoreductase HTATIP2 OS=Mus musculus GN=Htatip2 PE=1 SV=3	8	8
Q9CS42	Prps2	Q9CS42	PRPS2_MOUSE	Ribose-phosphate pyrophosphokinase 2	TRUE	DC12/HFD	DC12	HFD	12	Q9CS42	31247.3	9056.12	-1.78677	1.78677	-71.0179	0.289821	0	0.000189934	0.000619688	8.13661	0.147246	Mus musculus	0.11	34786.1	5-phosphoribose 1-diphosphate biosynthetic process,AMP biosynthetic process,nucleoside metabolic process,phosphorylation,animal organ regeneration	magnesium ion binding,ribose phosphate diphosphokinase activity,ATP binding,AMP binding,kinase activity,GDP binding,carbohydrate binding,identical protein binding,protein homodimerization activity,ADP binding	ribose phosphate diphosphokinase complex,protein complex,extracellular exosome	sp	1	4	uniprot_mouse_proteome	>sp|Q9CS42|PRPS2_MOUSE Ribose-phosphate pyrophosphokinase 2 OS=Mus musculus GN=Prps2 PE=1 SV=4	2	2
Q9CW03	Smc3	Q9CW03	SMC3_MOUSE	Structural maintenance of chromosomes protein 3	TRUE	DC12/HFD	DC12	HFD	18	Q9CW03	16850.5	4893.92	-1.78373	1.78373	-70.9569	0.290431	0	0.0355255	0.0463029	11.989	0.340032	Mus musculus	0.035	141556	regulation of DNA replication,DNA repair,sister chromatid cohesion,stem cell population maintenance,negative regulation of DNA endoreduplication,positive regulation by host of viral release from host cell,cell division,meiotic cell cycle,interaction with symbiont,regulation of mitotic spindle assembly	chromatin binding,protein binding,ATP binding,protein complex binding,mediator complex binding,protein heterodimerization activity,beta-tubulin binding,dynein complex binding	chromosome, centromeric region,chromatin,lateral element,intracellular,nucleus,nucleoplasm,cohesin complex,nuclear matrix,meiotic cohesin complex,nuclear meiotic cohesin complex,mitotic spindle pole	sp	1	2	uniprot_mouse_proteome	>sp|Q9CW03|SMC3_MOUSE Structural maintenance of chromosomes protein 3 OS=Mus musculus GN=Smc3 PE=1 SV=2	3	3
Q9R112	Sqrdl	Q9R112	SQRD_MOUSE	Sulfide:quinone oxidoreductase, mitochondrial	TRUE	DC12/HFD	DC12	HFD	174	Q9R112	4.28538e+06	1.26972e+06	-1.75491	1.75491	-70.3709	0.296291	0	6.54128e-45	1.40918e-42	119.404	0.0493382	Mus musculus	0.558	50282.4	sulfide oxidation, using sulfide:quinone oxidoreductase,hydrogen sulfide metabolic process	quinone binding,sulfide:quinone oxidoreductase activity	mitochondrion,mitochondrial inner membrane	sp	1	3	uniprot_mouse_proteome	>sp|Q9R112|SQRD_MOUSE Sulfide:quinone oxidoreductase, mitochondrial OS=Mus musculus GN=Sqrdl PE=1 SV=3	24	29
B2RT14	Ugt1a5	B2RT14	B2RT14_MOUSE	UDP-glucuronosyltransferase	TRUE	DC12/HFD	DC12	HFD	60	B2RT14	172767	566459	1.71314	1.71314	227.874	3.27874	0	1.82192e-16	4.73699e-15	51.309	0.0895287	Mus musculus	0.223	60073.2	cellular glucuronidation,flavonoid glucuronidation,xenobiotic glucuronidation	glucuronosyltransferase activity,enzyme binding,protein homodimerization activity,protein heterodimerization activity	endoplasmic reticulum,integral component of membrane,intracellular membrane-bounded organelle	tr	1	1	uniprot_mouse_proteome	>tr|B2RT14|B2RT14_MOUSE UDP-glucuronosyltransferase OS=Mus musculus GN=Ugt1a5 PE=1 SV=1	9	10
A0A075B5P2;P01837	Igkc;	A0A075B5P2;P01837	A0A075B5P2_MOUSE;IGKC_MOUSE	Protein Igkc (Fragment);Ig kappa chain C region	TRUE	DC12/HFD	DC12	HFD	30	A0A075B5P2;P01837	208145	65206.7	-1.6745	1.6745	-68.6725	0.313275	0	6.29362e-09	5.58281e-08	22.4781	0.122752	Mus musculus	38.3%;38.7%	NaN;11777.88	;phagocytosis, recognition,phagocytosis, engulfment,complement activation, classical pathway,B cell differentiation,defense response to bacterium,innate immune response,B cell receptor signaling pathway,positive regulation of B cell activation	;antigen binding,immunoglobulin receptor binding	;plasma membrane,external side of plasma membrane,immunoglobulin complex, circulating,blood microparticle	tr;sp	1	1	uniprot_mouse_proteome	>tr|A0A075B5P2|A0A075B5P2_MOUSE Protein Igkc (Fragment) OS=Mus musculus GN=Igkc PE=1 SV=1;>sp|P01837|IGKC_MOUSE Ig kappa chain C region OS=Mus musculus PE=1 SV=1	4	5
Q8VC97	Upb1	Q8VC97	BUP1_MOUSE	Beta-ureidopropionase	TRUE	DC12/HFD	DC12	HFD	132	Q8VC97	1.69437e+06	533026	-1.66847	1.66847	-68.5413	0.314587	0	3.08955e-20	1.22606e-18	87.6914	0.0943622	Mus musculus	0.461	43937	beta-alanine biosynthetic process	beta-ureidopropionase activity,metal ion binding	cytoplasm,extracellular exosome	sp	1	1	uniprot_mouse_proteome	>sp|Q8VC97|BUP1_MOUSE Beta-ureidopropionase OS=Mus musculus GN=Upb1 PE=1 SV=1	15	22
A0A0G2JEK2;P63254	Crip1	A0A0G2JEK2;P63254	A0A0G2JEK2_MOUSE;CRIP1_MOUSE	Cysteine-rich protein 1	TRUE	DC12/HFD	DC12	HFD	12	A0A0G2JEK2;P63254	55679.6	17564	-1.66452	1.66452	-68.4551	0.315449	0	0.00425618	0.00814508	9.12766	0.230175	Mus musculus	14.1%;23.4%	13581.66;8549.81	;intrinsic apoptotic signaling pathway in response to DNA damage,response to zinc ion,cellular response to antibiotic,cellular response to UV-B	;AT DNA binding,zinc ion binding,DNA binding, bending,peptide binding	;cytoplasm	tr;sp	1	1;2	uniprot_mouse_proteome	>tr|A0A0G2JEK2|A0A0G2JEK2_MOUSE Cysteine-rich protein 1 OS=Mus musculus GN=Crip1 PE=1 SV=1;>sp|P63254|CRIP1_MOUSE Cysteine-rich protein 1 OS=Mus musculus GN=Crip1 PE=1 SV=2	2	2
P56656	Cyp2c39	P56656	CP239_MOUSE	Cytochrome P450 2C39	TRUE	DC12/HFD	DC12	HFD	78	P56656	216260	639205	1.56351	1.56351	195.572	2.95572	0	9.0048e-13	1.4145e-11	57.3485	0.10214	Mus musculus	0.28	55826.8	epoxygenase P450 pathway,oxidation-reduction process	monooxygenase activity,iron ion binding,arachidonic acid epoxygenase activity,steroid hydroxylase activity,heme binding,caffeine oxidase activity,aromatase activity,estrogen 16-alpha-hydroxylase activity	endoplasmic reticulum membrane,organelle membrane	sp	1	2	uniprot_mouse_proteome	>sp|P56656|CP239_MOUSE Cytochrome P450 2C39 OS=Mus musculus GN=Cyp2c39 PE=1 SV=2	10	13
P52019	Sqle	P52019	ERG1_MOUSE	Squalene monooxygenase	TRUE	DC12/HFD	DC12	HFD	48	P52019	163168	479611	1.55551	1.55551	193.937	2.93937	0	1.92952e-05	8.5329e-05	28.2693	0.188952	Mus musculus	0.138	63769.9	cellular aromatic compound metabolic process,cholesterol metabolic process,response to organic substance,sterol biosynthetic process,oxidation-reduction process	squalene monooxygenase activity,flavin adenine dinucleotide binding	endoplasmic reticulum,endoplasmic reticulum membrane,integral component of membrane,organelle membrane	sp	2	1	uniprot_mouse_proteome	>sp|P52019|ERG1_MOUSE Squalene monooxygenase OS=Mus musculus GN=Sqle PE=2 SV=1	6	8
P06801	Me1	P06801	MAOX_MOUSE	NADP-dependent malic enzyme	TRUE	DC12/HFD	DC12	HFD	306	P06801	5.67817e+06	16490476	1.53813	1.53813	190.419	2.90419	0	2.61501e-54	9.85857e-52	301.847	0.050364	Mus musculus	0.685	63953.8	pyruvate metabolic process,malate metabolic process,response to hormone,protein tetramerization,oxidation-reduction process,regulation of NADP metabolic process	malic enzyme activity,malate dehydrogenase (decarboxylating) (NAD+) activity,malate dehydrogenase (decarboxylating) (NADP+) activity,protein binding,oxaloacetate decarboxylase activity,manganese ion binding,NAD binding	mitochondrion,cytosol	sp	1	2	uniprot_mouse_proteome	>sp|P06801|MAOX_MOUSE NADP-dependent malic enzyme OS=Mus musculus GN=Me1 PE=1 SV=2	32	51
P11087;P11087-2	Col1a1	P11087;P11087-2	CO1A1_MOUSE	Collagen alpha-1(I) chain;Isoform 2 of Collagen alpha-1(I) chain	TRUE	DC12/HFD	DC12	HFD	12	P11087;P11087-2	152960	52925.7	-1.53111	1.53111	-65.3989	0.346011	0	0.000443238	0.00126352	6.86855	0.143677	Mus musculus	1.5%;1.5%-2	138032.41;138032.41-2	skeletal system development,blood vessel development,osteoblast differentiation,intramembranous ossification,endochondral ossification,visual perception,sensory perception of sound,positive regulation of epithelial to mesenchymal transition,negative regulation of cell-substrate adhesion,protein transport,collagen fibril organization,positive regulation of cell migration,response to corticosteroid…	protease binding,extracellular matrix structural constituent,protein binding,identical protein binding,metal ion binding,platelet-derived growth factor binding;	proteinaceous extracellular matrix,collagen trimer,collagen type I trimer,extracellular space,cytoplasm,endoplasmic reticulum,Golgi apparatus,secretory granule,extracellular matrix;	sp	1;	4;	uniprot_mouse_proteome	>sp|P11087|CO1A1_MOUSE Collagen alpha-1(I) chain OS=Mus musculus GN=Col1a1 PE=1 SV=4;>sp|P11087-2|CO1A1_MOUSE Isoform 2 of Collagen alpha-1(I) chain OS=Mus musculus GN=Col1a1	2	2
D3YXP6;Q9D1G2	Pmvk	D3YXP6;Q9D1G2	D3YXP6_MOUSE;PMVK_MOUSE	Phosphomevalonate kinase	TRUE	DC12/HFD	DC12	HFD	42	D3YXP6;Q9D1G2	237977	679493	1.51364	1.51364	185.529	2.85529	0	5.80766e-12	8.50286e-11	25.4458	0.0802017	Mus musculus	39.9%;32.8%	17942.53;21915.79	;cholesterol biosynthetic process,sterol biosynthetic process,phosphorylation,isopentenyl diphosphate biosynthetic process, mevalonate pathway,response to cholesterol	;phosphomevalonate kinase activity,ATP binding	;peroxisome,cytosol,membrane,extracellular exosome	tr;sp	1	1;3	uniprot_mouse_proteome	>tr|D3YXP6|D3YXP6_MOUSE Phosphomevalonate kinase OS=Mus musculus GN=Pmvk PE=1 SV=1;>sp|Q9D1G2|PMVK_MOUSE Phosphomevalonate kinase OS=Mus musculus GN=Pmvk PE=1 SV=3	7	7
Q64458	Cyp2c29	Q64458	CP2CT_MOUSE	Cytochrome P450 2C29	TRUE	DC12/HFD	DC12	HFD	300	Q64458	33229892	11939261	-1.47677	1.47677	-64.0707	0.359293	0	1.61284e-48	4.86434e-46	205.634	0.0527553	Mus musculus	0.553	55715.8	epoxygenase P450 pathway,oxidation-reduction process	monooxygenase activity,iron ion binding,arachidonic acid epoxygenase activity,steroid hydroxylase activity,heme binding,caffeine oxidase activity,aromatase activity,estrogen 16-alpha-hydroxylase activity	endoplasmic reticulum membrane,organelle membrane	sp	1	2	uniprot_mouse_proteome	>sp|Q64458|CP2CT_MOUSE Cytochrome P450 2C29 OS=Mus musculus GN=Cyp2c29 PE=1 SV=2	25	50
F8VPU2	Farp1	F8VPU2	FARP1_MOUSE	FERM, RhoGEF and pleckstrin domain-containing protein 1	TRUE	DC12/HFD	DC12	HFD	12	F8VPU2	24440.4	8844.35	-1.46644	1.46644	-63.8126	0.361874	0	0.00037898	0.00110116	6.00921	0.106922	Mus musculus	0.024	118875	synapse assembly,negative regulation of phosphatase activity,regulation of Rho protein signal transduction,positive regulation of GTPase activity,dendrite morphogenesis	cytoskeletal protein binding,Rac guanyl-nucleotide exchange factor activity,Rac GTPase binding	cytosol,cytoskeleton,cell junction,filopodium,dendrite,extrinsic component of cytoplasmic side of plasma membrane,dendritic spine	sp	1	1	uniprot_mouse_proteome	>sp|F8VPU2|FARP1_MOUSE FERM, RhoGEF and pleckstrin domain-containing protein 1 OS=Mus musculus GN=Farp1 PE=1 SV=1	2	2
A0A0A0MQL2;E9PUH0;Q80WR5	A430005L14Rik;A430005L14Rik;	A0A0A0MQL2;E9PUH0;Q80WR5	A0A0A0MQL2_MOUSE;E9PUH0_MOUSE;CA174_MOUSE	Protein A430005L14Rik (Fragment);Protein A430005L14Rik;UPF0688 protein C1orf174 homolog	TRUE	DC12/HFD	DC12	HFD	12	A0A0A0MQL2;E9PUH0;Q80WR5	22653.2	8201.36	-1.46578	1.46578	-63.7959	0.362041	0	0.0375422	0.0483052	5.34596	0.284743	Mus musculus	15.7%;13.5%;11.3%	17772.63;20916.04;24774.34	;;biological_process	;;molecular_function	;;nucleus	tr;tr;sp	1	1	uniprot_mouse_proteome	>tr|A0A0A0MQL2|A0A0A0MQL2_MOUSE Protein A430005L14Rik (Fragment) OS=Mus musculus GN=A430005L14Rik PE=1 SV=1;>tr|E9PUH0|E9PUH0_MOUSE Protein A430005L14Rik OS=Mus musculus GN=A430005L14Rik PE=1 SV=1;>sp|Q80WR5|CA174_MOUSE UPF0688 protein C1orf174 homolog OS=Mus musculus PE=1 SV=1	2	2
A0A0R4J1Q7;E9QQ26;G3X9S2;P06802;P06802-2	Enpp1	A0A0R4J1Q7;E9QQ26;G3X9S2;P06802;P06802-2	A0A0R4J1Q7_MOUSE;E9QQ26_MOUSE;G3X9S2_MOUSE;ENPP1_MOUSE;ENPP1_MOUSE	Ectonucleotide pyrophosphatase/phosphodiesterase 1, isoform CRA_a;Ectonucleotide pyrophosphatase/phosphodiesterase family member 1;Ectonucleotide pyrophosphatase/phosphodiesterase 1, isoform CRA_d;Ectonucleotide pyrophosphatase/phosphodiesterase family member 1;Isoform 1 of Ectonucleotide pyrophosphatase/phosphodiesterase family member 1	TRUE	DC12/HFD	DC12	HFD	12	A0A0R4J1Q7;E9QQ26;G3X9S2;P06802;P06802-2	23973	8850.17	-1.43763	1.43763	-63.0828	0.369172	0	0.0021703	0.00472268	9.75498	0.195309	Mus musculus	3.5%;8.7%;3.5%;3.5%;3.5%-2	103125.49;41537.29;103026.36;103175.55;103175.55-2	;;;generation of precursor metabolites and energy,phosphate-containing compound metabolic process,receptor-mediated endocytosis,immune response,nucleoside triphosphate catabolic process,negative regulation of ossification,negative regulation of cell growth,inorganic diphosphate transport,cellular phosphate ion homeostasis,sequestering of triglyceride,biomineral tissue development,negative regulat…	;;;nucleic acid binding,exonuclease activity,phosphodiesterase I activity,nucleotide diphosphatase activity,scavenger receptor activity,insulin receptor binding,calcium ion binding,ATP binding,zinc ion binding,polysaccharide binding,NADH pyrophosphatase activity,identical protein binding,protein homodimerization activity,nucleoside-triphosphate diphosphatase activity;	;;;extracellular space,lysosomal membrane,plasma membrane,integral component of plasma membrane,cell surface,integral component of membrane,basolateral plasma membrane;	tr;tr;tr;sp;sp	1;1;1;1;	1;1;1;4;	uniprot_mouse_proteome	>tr|A0A0R4J1Q7|A0A0R4J1Q7_MOUSE Ectonucleotide pyrophosphatase/phosphodiesterase 1, isoform CRA_a OS=Mus musculus GN=Enpp1 PE=1 SV=1;>tr|E9QQ26|E9QQ26_MOUSE Ectonucleotide pyrophosphatase/phosphodiesterase family member 1 OS=Mus musculus GN=Enpp1 PE=1 SV=1;>tr|G3X9S2|G3X9S2_MOUSE Ectonucleotide pyrophosphatase/phosphodiesterase 1, isoform CRA_d OS=Mus musculus GN=Enpp1 PE=1 SV=1;>sp|P06802|ENPP1_…	2	2
F8WJ05;Q61702	Itih1	F8WJ05;Q61702	F8WJ05_MOUSE;ITIH1_MOUSE	Inter-alpha-trypsin inhibitor heavy chain H1	TRUE	DC12/HFD	DC12	HFD	72	F8WJ05;Q61702	192534	71090	-1.4374	1.4374	-63.0768	0.369232	0	5.12658e-09	4.65715e-08	58.338	0.13057	Mus musculus	18.7%;18.7%	101634.58;101066.94	;negative regulation of endopeptidase activity,hyaluronan metabolic process	;serine-type endopeptidase inhibitor activity	;extracellular exosome,blood microparticle	tr;sp	1	1;2	uniprot_mouse_proteome	>tr|F8WJ05|F8WJ05_MOUSE Inter-alpha-trypsin inhibitor heavy chain H1 OS=Mus musculus GN=Itih1 PE=1 SV=1;>sp|Q61702|ITIH1_MOUSE Inter-alpha-trypsin inhibitor heavy chain H1 OS=Mus musculus GN=Itih1 PE=1 SV=2	10	12
Q3V1K7;Q8BXB6	Slco2b1	Q3V1K7;Q8BXB6	Q3V1K7_MOUSE;SO2B1_MOUSE	Solute carrier organic anion transporter family member;Solute carrier organic anion transporter family member 2B1	TRUE	DC12/HFD	DC12	HFD	42	Q3V1K7;Q8BXB6	108182	40154.6	-1.42983	1.42983	-62.8825	0.371175	0	0.000153752	0.000517541	26.69	0.218035	Mus musculus	7.9%;8.1%	75582.27;74531.04	;organic anion transport,bile acid and bile salt transport,sodium-independent organic anion transport	;organic anion transmembrane transporter activity,bile acid transmembrane transporter activity,sodium-independent organic anion transmembrane transporter activity	;integral component of plasma membrane,basal plasma membrane	tr;sp	1	1	uniprot_mouse_proteome	>tr|Q3V1K7|Q3V1K7_MOUSE Solute carrier organic anion transporter family member OS=Mus musculus GN=Slco2b1 PE=1 SV=1;>sp|Q8BXB6|SO2B1_MOUSE Solute carrier organic anion transporter family member 2B1 OS=Mus musculus GN=Slco2b1 PE=1 SV=1	5	7
Q9D0K1	Pex13	Q9D0K1	PEX13_MOUSE	Peroxisomal membrane protein PEX13	TRUE	DC12/HFD	DC12	HFD	24	Q9D0K1	5734.27	15304	1.41623	1.41623	166.886	2.66886	0	0.00163829	0.00373758	13.4937	0.286834	Mus musculus	0.158	44610	fatty acid alpha-oxidation,neuron migration,suckling behavior,locomotory behavior,protein import into peroxisome matrix, docking,cerebral cortex cell migration,microtubule-based peroxisome localization	peroxisome targeting sequence binding	peroxisome,peroxisomal membrane,integral component of peroxisomal membrane,membrane,intracellular membrane-bounded organelle	sp	1	1	uniprot_mouse_proteome	>sp|Q9D0K1|PEX13_MOUSE Peroxisomal membrane protein PEX13 OS=Mus musculus GN=Pex13 PE=1 SV=1	4	4
Q8BWN8	Acot4	Q8BWN8	ACOT4_MOUSE	Acyl-coenzyme A thioesterase 4	TRUE	DC12/HFD	DC12	HFD	54	Q8BWN8	284580	742352	1.38327	1.38327	160.859	2.60859	0	4.47695e-13	7.41894e-12	44.4719	0.0909982	Mus musculus	0.226	46480.6	very long-chain fatty acid metabolic process,long-chain fatty acid metabolic process,succinyl-CoA metabolic process,acyl-CoA metabolic process,saturated monocarboxylic acid metabolic process,unsaturated monocarboxylic acid metabolic process,dicarboxylic acid metabolic process,dicarboxylic acid catabolic process,short-chain fatty acid metabolic process	succinyl-CoA hydrolase activity,receptor binding,palmitoyl-CoA hydrolase activity,acyl-CoA hydrolase activity,carboxylic ester hydrolase activity,Requires Ontology	peroxisome	sp	1	1	uniprot_mouse_proteome	>sp|Q8BWN8|ACOT4_MOUSE Acyl-coenzyme A thioesterase 4 OS=Mus musculus GN=Acot4 PE=1 SV=1	7	9
B1ATI0;B1AV77;P47740	Aldh3a2	B1ATI0;B1AV77;P47740	B1ATI0_MOUSE;B1AV77_MOUSE;AL3A2_MOUSE	Aldehyde dehydrogenase;Aldehyde dehydrogenase;Fatty aldehyde dehydrogenase	TRUE	DC12/HFD	DC12	HFD	168	B1ATI0;B1AV77;P47740	4.92345e+06	12788285	1.37708	1.37708	159.742	2.59742	0	5.49559e-35	5.91953e-33	113.304	0.0509319	Mus musculus	35.5%;38.8%;39%	59276.65;54330.23;53970.76	;;cellular aldehyde metabolic process,sesquiterpenoid metabolic process,central nervous system development,peripheral nervous system development,epidermis development,phytol metabolic process,oxidation-reduction process	;;aldehyde dehydrogenase (NAD) activity,aldehyde dehydrogenase [NAD(P)+] activity,long-chain-alcohol oxidase activity,long-chain-aldehyde dehydrogenase activity,medium-chain-aldehyde dehydrogenase activity	;;mitochondrion,mitochondrial inner membrane,peroxisome,endoplasmic reticulum,endoplasmic reticulum membrane,integral component of membrane,intracellular membrane-bounded organelle,extracellular exosome	tr;tr;sp	1	1;1;2	uniprot_mouse_proteome	>tr|B1ATI0|B1ATI0_MOUSE Aldehyde dehydrogenase OS=Mus musculus GN=Aldh3a2 PE=1 SV=1;>tr|B1AV77|B1AV77_MOUSE Aldehyde dehydrogenase OS=Mus musculus GN=Aldh3a2 PE=1 SV=1;>sp|P47740|AL3A2_MOUSE Fatty aldehyde dehydrogenase OS=Mus musculus GN=Aldh3a2 PE=1 SV=2	16	28
Q8BUE4	Aifm2	Q8BUE4	AIFM2_MOUSE	Apoptosis-inducing factor 2	TRUE	DC12/HFD	DC12	HFD	30	Q8BUE4	58258.2	151180	1.37573	1.37573	159.499	2.59499	0	1.79588e-08	1.48801e-07	26.6563	0.104435	Mus musculus	0.139	40634.9	apoptotic mitochondrial changes,respiratory electron transport chain,positive regulation of apoptotic process	DNA binding,electron-transferring-flavoprotein dehydrogenase activity,flavin adenine dinucleotide binding	extracellular space,cytoplasm,mitochondrion,mitochondrial outer membrane,lipid particle,cytosol,integral component of membrane	sp	1	1	uniprot_mouse_proteome	>sp|Q8BUE4|AIFM2_MOUSE Apoptosis-inducing factor 2 OS=Mus musculus GN=Aifm2 PE=1 SV=1	5	5
P42703;P42703-2	Lifr	P42703;P42703-2	LIFR_MOUSE	Leukemia inhibitory factor receptor;Isoform 2 of Leukemia inhibitory factor receptor	TRUE	DC12/HFD	DC12	HFD	30	P42703;P42703-2	63085.3	24642.1	-1.35618	1.35618	-60.9385	0.390615	0	0.00091327	0.00228015	20.1016	0.256277	Mus musculus	4.6%;4.6%-2	122573.76;122573.76-2	positive regulation of cell proliferation,cytokine-mediated signaling pathway,response to cytokine,oncostatin-M-mediated signaling pathway,leukemia inhibitory factor signaling pathway,ciliary neurotrophic factor-mediated signaling pathway;	leukemia inhibitory factor receptor activity,ciliary neurotrophic factor receptor binding,protein binding,growth factor binding,ciliary neurotrophic factor receptor activity,oncostatin-M receptor activity;	extracellular space,plasma membrane,integral component of membrane,receptor complex,extracellular exosome;	sp	1;	1;	uniprot_mouse_proteome	>sp|P42703|LIFR_MOUSE Leukemia inhibitory factor receptor OS=Mus musculus GN=Lifr PE=1 SV=1;>sp|P42703-2|LIFR_MOUSE Isoform 2 of Leukemia inhibitory factor receptor OS=Mus musculus GN=Lifr	4	5
P0DN89;P0DN90;P0DN91;V9GX22	Tmem254a;Tmem254b;Tmem254c;Tmem254b	P0DN89;P0DN90;P0DN91;V9GX22	T254A_MOUSE;T254B_MOUSE;T254C_MOUSE;V9GX22_MOUSE	Transmembrane protein 254;Transmembrane protein 254b;Transmembrane protein 254c;Transmembrane protein 254	TRUE	DC12/HFD	DC12	HFD	18	P0DN89;P0DN90;P0DN91;V9GX22	99595.3	254648	1.35436	1.35436	155.683	2.55683	0	4.79094e-05	0.000190626	15.9794	0.14702	Mus musculus	17.9%;17.9%;17.9%;34.4%	14238.57;14238.57;14238.57;7348.36	biological_process;biological_process;biological_process;	molecular_function;molecular_function;molecular_function;	cellular_component,integral component of membrane;cellular_component,integral component of membrane;cellular_component,integral component of membrane;	sp;sp;sp;tr	1	1	uniprot_mouse_proteome	>sp|P0DN89|T254A_MOUSE Transmembrane protein 254 OS=Mus musculus GN=Tmem254a PE=1 SV=1;>sp|P0DN90|T254B_MOUSE Transmembrane protein 254b OS=Mus musculus GN=Tmem254b PE=1 SV=1;>sp|P0DN91|T254C_MOUSE Transmembrane protein 254c OS=Mus musculus GN=Tmem254c PE=1 SV=1;>tr|V9GX22|V9GX22_MOUSE Transmembrane protein 254 OS=Mus musculus GN=Tmem254b PE=1 SV=1	2	3
Q9EQ06	Hsd17b11	Q9EQ06	DHB11_MOUSE	Estradiol 17-beta-dehydrogenase 11	TRUE	DC12/HFD	DC12	HFD	96	Q9EQ06	2.03936e+06	5173711	1.34308	1.34308	153.693	2.53693	0	1.9653e-17	5.92733e-16	65.6013	0.086157	Mus musculus	0.379	32880.7	steroid biosynthetic process,androgen catabolic process,oxidation-reduction process	estradiol 17-beta-dehydrogenase activity,steroid dehydrogenase activity	extracellular region,cytoplasm,lipid particle	sp	1	1	uniprot_mouse_proteome	>sp|Q9EQ06|DHB11_MOUSE Estradiol 17-beta-dehydrogenase 11 OS=Mus musculus GN=Hsd17b11 PE=1 SV=1	9	16
Q9R0H0;Q9R0H0-2	Acox1	Q9R0H0;Q9R0H0-2	ACOX1_MOUSE	Peroxisomal acyl-coenzyme A oxidase 1;Isoform 2 of Peroxisomal acyl-coenzyme A oxidase 1	TRUE	DC12/HFD	DC12	HFD	390	Q9R0H0;Q9R0H0-2	17795660	45064672	1.34047	1.34047	153.234	2.53234	0	3.9605e-67	1.99081e-64	252.918	0.0400764	Mus musculus	62.3%;62.3%-2	74648.72;74648.72-2	very long-chain fatty acid metabolic process,generation of precursor metabolites and energy,lipid metabolic process,fatty acid beta-oxidation,prostaglandin metabolic process,spermatogenesis,peroxisome fission,fatty acid oxidation,fatty acid beta-oxidation using acyl-CoA dehydrogenase,fatty acid beta-oxidation using acyl-CoA oxidase,lipid homeostasis,positive regulation of cholesterol homeostasis;	acyl-CoA dehydrogenase activity,acyl-CoA oxidase activity,receptor binding,palmitoyl-CoA oxidase activity,PDZ domain binding,protein N-terminus binding,flavin adenine dinucleotide binding,FAD binding;	nucleus,nucleoplasm,nucleolus,cytoplasm,mitochondrion,peroxisome,peroxisomal membrane,plasma membrane,membrane,intracellular membrane-bounded organelle;	sp	1;	5;	uniprot_mouse_proteome	>sp|Q9R0H0|ACOX1_MOUSE Peroxisomal acyl-coenzyme A oxidase 1 OS=Mus musculus GN=Acox1 PE=1 SV=5;>sp|Q9R0H0-2|ACOX1_MOUSE Isoform 2 of Peroxisomal acyl-coenzyme A oxidase 1 OS=Mus musculus GN=Acox1	32	65
D3Z4J6;Q8R0J8	Idnk	D3Z4J6;Q8R0J8	D3Z4J6_MOUSE;GNTK_MOUSE	Probable gluconokinase	TRUE	DC12/HFD	DC12	HFD	12	D3Z4J6;Q8R0J8	73813.6	29194.9	-1.33817	1.33817	-60.4478	0.395522	0	0.000101691	0.000365991	9.10879	0.118752	Mus musculus	32.1%;14.7%	9122.37;19981.26	;phosphorylation,D-gluconate catabolic process	;ATP binding,gluconokinase activity	;	tr;sp	1	1;2	uniprot_mouse_proteome	>tr|D3Z4J6|D3Z4J6_MOUSE Probable gluconokinase OS=Mus musculus GN=Idnk PE=1 SV=1;>sp|Q8R0J8|GNTK_MOUSE Probable gluconokinase OS=Mus musculus GN=Idnk PE=1 SV=2	2	2
B7ZNH7;K3W4R4;Q80X19;Q80X19-2	Col14a1	B7ZNH7;K3W4R4;Q80X19;Q80X19-2	B7ZNH7_MOUSE;K3W4R4_MOUSE;COEA1_MOUSE;COEA1_MOUSE	Collagen alpha-1(XIV) chain;Collagen alpha-1(XIV) chain;Collagen alpha-1(XIV) chain;Isoform 2 of Collagen alpha-1(XIV) chain	TRUE	DC12/HFD	DC12	HFD	48	B7ZNH7;K3W4R4;Q80X19;Q80X19-2	137657	54548.5	-1.33547	1.33547	-60.3737	0.396263	0	1.24171e-08	1.06471e-07	33.7061	0.114165	Mus musculus	5.5%;5.5%;5.5%;5.5%-2	192755.42;193140.84;193012.71;193012.71-2	;;ventricular cardiac muscle tissue development,cell adhesion,collagen fibril organization,homeostasis of number of cells within a tissue,regulation of cell growth involved in cardiac muscle cell development;	;;RNA binding;	;;collagen trimer,interstitial matrix,extracellular space,extracellular exosome,extracellular matrix;	tr;tr;sp;sp	1;1;1;	1;1;2;	uniprot_mouse_proteome	>tr|B7ZNH7|B7ZNH7_MOUSE Collagen alpha-1(XIV) chain OS=Mus musculus GN=Col14a1 PE=1 SV=1;>tr|K3W4R4|K3W4R4_MOUSE Collagen alpha-1(XIV) chain OS=Mus musculus GN=Col14a1 PE=1 SV=1;>sp|Q80X19|COEA1_MOUSE Collagen alpha-1(XIV) chain OS=Mus musculus GN=Col14a1 PE=1 SV=2;>sp|Q80X19-2|COEA1_MOUSE Isoform 2 of Collagen alpha-1(XIV) chain OS=Mus musculus GN=Col14a1	8	8
E9PUM5;E9Q8B5	Gm4788	E9PUM5;E9Q8B5	E9PUM5_MOUSE;E9Q8B5_MOUSE	Protein Gm4788	TRUE	DC12/HFD	DC12	HFD	18	E9PUM5;E9Q8B5	82311.3	32695.4	-1.332	1.332	-60.2783	0.397217	0	0.0051812	0.00962493	13.8908	0.256486	Mus musculus	5.1%;4.7%	91445.19;99438.22	;biological_process	;molecular_function	;cellular_component	tr	1	1	uniprot_mouse_proteome	>tr|E9PUM5|E9PUM5_MOUSE Protein Gm4788 OS=Mus musculus GN=Gm4788 PE=1 SV=1;>tr|E9Q8B5|E9Q8B5_MOUSE Protein Gm4788 OS=Mus musculus GN=Gm4788 PE=1 SV=1	3	3
Q8K0C4	Cyp51a1	Q8K0C4	CP51A_MOUSE	Lanosterol 14-alpha demethylase	TRUE	DC12/HFD	DC12	HFD	108	Q8K0C4	1.03403e+06	2.56916e+06	1.31302	1.31302	148.461	2.48461	0	4.25956e-13	7.13713e-12	62.6476	0.0995147	Mus musculus	0.388	56775.7	steroid biosynthetic process,cholesterol biosynthetic process,cholesterol biosynthetic process via 24,25-dihydrolanosterol,oxidation-reduction process,demethylation	iron ion binding,sterol 14-demethylase activity,heme binding	endoplasmic reticulum,endoplasmic reticulum membrane,plasma membrane,membrane,integral component of membrane,organelle membrane	sp	1	1	uniprot_mouse_proteome	>sp|Q8K0C4|CP51A_MOUSE Lanosterol 14-alpha demethylase OS=Mus musculus GN=Cyp51a1 PE=1 SV=1	16	18
P37804	Tagln	P37804	TAGL_MOUSE	Transgelin	TRUE	DC12/HFD	DC12	HFD	24	P37804	123039	49554.5	-1.31203	1.31203	-59.7245	0.402755	0	0.0270198	0.0369744	15.3059	0.286384	Mus musculus	0.249	22575.8	epithelial cell differentiation,cytoskeleton organization	actin filament binding	cytoplasm	sp	1	3	uniprot_mouse_proteome	>sp|P37804|TAGL_MOUSE Transgelin OS=Mus musculus GN=Tagln PE=1 SV=3	4	4
Q920Q8;Q920Q8-3;Q920Q8-4	Ivns1abp	Q920Q8;Q920Q8-3;Q920Q8-4	NS1BP_MOUSE	Influenza virus NS1A-binding protein homolog;Isoform 3 of Influenza virus NS1A-binding protein homolog;Isoform 4 of Influenza virus NS1A-binding protein homolog	TRUE	DC12/HFD	DC12	HFD	12	Q920Q8;Q920Q8-3;Q920Q8-4	68637.4	27956.1	-1.29583	1.29583	-59.2698	0.407302	0	0.0350327	0.0457	7.77075	0.271754	Mus musculus	3%;3%-3;3%-4	71581.03;71581.03-3;71581.03-4	negative regulation of intrinsic apoptotic signaling pathway;;	protein binding;;	nucleus,cytosol,actin cytoskeleton;;	sp	1;;	2;;	uniprot_mouse_proteome	>sp|Q920Q8|NS1BP_MOUSE Influenza virus NS1A-binding protein homolog OS=Mus musculus GN=Ivns1abp PE=1 SV=2;>sp|Q920Q8-3|NS1BP_MOUSE Isoform 3 of Influenza virus NS1A-binding protein homolog OS=Mus musculus GN=Ivns1abp;>sp|Q920Q8-4|NS1BP_MOUSE Isoform 4 of Influenza virus NS1A-binding protein homolog OS=Mus musculus GN=Ivns1abp	2	2
A0A0R4IZX2;A0A0R4J006;Q9JHL1;Q9JHL1-2	Slc9a3r2	A0A0R4IZX2;A0A0R4J006;Q9JHL1;Q9JHL1-2	A0A0R4IZX2_MOUSE;A0A0R4J006_MOUSE;NHRF2_MOUSE;NHRF2_MOUSE	Na(+)/H(+) exchange regulatory cofactor NHE-RF;Na(+)/H(+) exchange regulatory cofactor NHE-RF2;Na(+)/H(+) exchange regulatory cofactor NHE-RF2;Isoform 2 of Na(+)/H(+) exchange regulatory cofactor NHE-RF2	TRUE	DC12/HFD	DC12	HFD	12	A0A0R4IZX2;A0A0R4J006;Q9JHL1;Q9JHL1-2	13250.2	5461.75	-1.27858	1.27858	-58.7799	0.412201	0	0.000728732	0.00190786	9.98093	0.16277	Mus musculus	8%;11.9%;8%;8%-2	37432.78;24874.71;37402.71;37402.71-2	;;sensory perception of sound,negative regulation of phosphatidylinositol 3-kinase signaling;	;;receptor binding,protein binding,beta-catenin binding,protein C-terminus binding,phosphatase binding,protein complex scaffold,cadherin binding;	;;nucleus,cytoplasm,plasma membrane,focal adhesion,endomembrane system,apical plasma membrane,stereocilium,stereocilium bundle,extracellular exosome;	tr;tr;sp;sp	1;1;1;	1;1;2;	uniprot_mouse_proteome	>tr|A0A0R4IZX2|A0A0R4IZX2_MOUSE Na(+)/H(+) exchange regulatory cofactor NHE-RF OS=Mus musculus GN=Slc9a3r2 PE=1 SV=1;>tr|A0A0R4J006|A0A0R4J006_MOUSE Na(+)/H(+) exchange regulatory cofactor NHE-RF2 OS=Mus musculus GN=Slc9a3r2 PE=1 SV=1;>sp|Q9JHL1|NHRF2_MOUSE Na(+)/H(+) exchange regulatory cofactor NHE-RF2 OS=Mus musculus GN=Slc9a3r2 PE=1 SV=2;>sp|Q9JHL1-2|NHRF2_MOUSE Isoform 2 of Na(+)/H(+) exchan…	2	2
O70579	Slc25a17	O70579	PM34_MOUSE	Peroxisomal membrane protein PMP34	TRUE	DC12/HFD	DC12	HFD	18	O70579	40109.1	95588.2	1.2529	1.2529	138.321	2.38321	0	2.63561e-05	0.000112274	11.9046	0.122117	Mus musculus	0.062	34412.8	fatty acid beta-oxidation,mitochondrial transport,nucleoside transport,ADP transport,ATP transport,fatty acid transport,coenzyme A transmembrane transport,FAD transmembrane transport,NAD transport,AMP transport	ATP transmembrane transporter activity,ADP transmembrane transporter activity,coenzyme A transmembrane transporter activity,FAD transmembrane transporter activity,FMN transmembrane transporter activity,chaperone binding,NAD transporter activity,AMP transmembrane transporter activity	mitochondrion,mitochondrial inner membrane,peroxisome,peroxisomal membrane,integral component of peroxisomal membrane,membrane	sp	1	1	uniprot_mouse_proteome	>sp|O70579|PM34_MOUSE Peroxisomal membrane protein PMP34 OS=Mus musculus GN=Slc25a17 PE=1 SV=1	2	3
P00397	Mtco1	P00397	COX1_MOUSE	Cytochrome c oxidase subunit 1	TRUE	DC12/HFD	DC12	HFD	18	P00397	93654.9	222169	1.24623	1.24623	137.221	2.37221	0	0.0174314	0.025898	12.7791	0.308625	Mus musculus	0.089	56910.1	mitochondrial electron transport, cytochrome c to oxygen,response to oxidative stress,aging,aerobic respiration,electron transport coupled proton transport,cerebellum development,response to copper ion,response to electrical stimulus	cytochrome-c oxidase activity,iron ion binding,heme binding	mitochondrion,mitochondrial inner membrane,mitochondrial respiratory chain complex III,mitochondrial respiratory chain complex IV,respiratory chain complex IV	sp	1	2	uniprot_mouse_proteome	>sp|P00397|COX1_MOUSE Cytochrome c oxidase subunit 1 OS=Mus musculus GN=Mtco1 PE=1 SV=2	2	3
A0A0A6YVS2;Q921L3	Tmco1	A0A0A6YVS2;Q921L3	A0A0A6YVS2_MOUSE;TMCO1_MOUSE	Calcium load-activated calcium channel (Fragment);Calcium load-activated calcium channel	TRUE	DC12/HFD	DC12	HFD	12	A0A0A6YVS2;Q921L3	200419	474269	1.24269	1.24269	136.639	2.36639	0	0.0155043	0.023498	8.02359	0.249793	Mus musculus	11.5%;12.2%	NaN;21174.96	;ER overload response,endoplasmic reticulum calcium ion homeostasis,calcium ion transmembrane transport	;calcium channel activity	;Golgi membrane,endoplasmic reticulum,integral component of endoplasmic reticulum membrane	tr;sp	1	1	uniprot_mouse_proteome	>tr|A0A0A6YVS2|A0A0A6YVS2_MOUSE Calcium load-activated calcium channel (Fragment) OS=Mus musculus GN=Tmco1 PE=1 SV=1;>sp|Q921L3|TMCO1_MOUSE Calcium load-activated calcium channel OS=Mus musculus GN=Tmco1 PE=1 SV=1	2	2
Q9ER39	Tor1a	Q9ER39	TOR1A_MOUSE	Torsin-1A	TRUE	DC12/HFD	DC12	HFD	12	Q9ER39	19041	44825.2	1.2352	1.2352	135.415	2.35415	0	0.00533556	0.00987009	5.98418	0.22336	Mus musculus	0.054	37829.9	protein deneddylation,response to oxidative stress,organelle organization,nuclear envelope organization,cell adhesion,neuron projection development,protein localization to nucleus,wound healing, spreading of cells,intermediate filament cytoskeleton organization,synaptic vesicle transport,chaperone mediated protein folding requiring cofactor,protein homooligomerization,regulation of dopamine uptak…	protein binding,ATP binding,cytoskeletal protein binding,ATPase activity,kinesin binding,unfolded protein binding,misfolded protein binding	nucleus,nuclear envelope,cytoplasm,endoplasmic reticulum,endoplasmic reticulum lumen,cytoskeleton,synaptic vesicle,membrane,cell junction,secretory granule,growth cone,cytoplasmic vesicle membrane,nuclear membrane,extrinsic component of endoplasmic reticulum membrane,intracellular membrane-bounded organelle,extracellular exosome	sp	1	1	uniprot_mouse_proteome	>sp|Q9ER39|TOR1A_MOUSE Torsin-1A OS=Mus musculus GN=Tor1a PE=1 SV=1	2	2
Q9QYS9;Q9QYS9-2;Q9QYS9-3;Q9QYS9-4;Q9QYS9-6;Q9QYS9-7;Q9QYS9-8	Qki	Q9QYS9;Q9QYS9-2;Q9QYS9-3;Q9QYS9-4;Q9QYS9-6;Q9QYS9-7;Q9QYS9-8	QKI_MOUSE	Protein quaking;Isoform 2 of Protein quaking;Isoform 3 of Protein quaking;Isoform 4 of Protein quaking;Isoform 6 of Protein quaking;Isoform 7 of Protein quaking;Isoform 8 of Protein quaking	TRUE	DC12/HFD	DC12	HFD	12	Q9QYS9;Q9QYS9-2;Q9QYS9-3;Q9QYS9-4;Q9QYS9-6;Q9QYS9-7;Q9QYS9-8	60678.7	25849.6	-1.23105	1.23105	-57.3993	0.426007	0	0.000215659	0.000681791	8.73278	0.121281	Mus musculus	7%;7%-2;7%-3;7%-4;7%-6;7%-7;7%-8	37670.64;37670.64-2;37670.64-3;37670.64-4;37670.64-6;37670.64-7;37670.64-8	vasculogenesis,mRNA processing,spermatid development,axon ensheathment,RNA splicing,positive regulation of gene expression,myelination,muscle cell differentiation,long-chain fatty acid biosynthetic process,mRNA transport,3'-UTR-mediated mRNA destabilization;;;;;;	RNA binding,mRNA binding,SH3 domain binding;;;;;;	nucleus,cytoplasm;;;;;;	sp	1;;;;;;	1;;;;;;	uniprot_mouse_proteome	>sp|Q9QYS9|QKI_MOUSE Protein quaking OS=Mus musculus GN=Qki PE=1 SV=1;>sp|Q9QYS9-2|QKI_MOUSE Isoform 2 of Protein quaking OS=Mus musculus GN=Qki;>sp|Q9QYS9-3|QKI_MOUSE Isoform 3 of Protein quaking OS=Mus musculus GN=Qki;>sp|Q9QYS9-4|QKI_MOUSE Isoform 4 of Protein quaking OS=Mus musculus GN=Qki;>sp|Q9QYS9-6|QKI_MOUSE Isoform 6 of Protein quaking OS=Mus musculus GN=Qki;>sp|Q9QYS9-7|QKI_MOUSE Isofor…	2	2
Q4PZA2;Q4PZA2-2;Q4PZA2-3;Q4PZA2-4	Ece1	Q4PZA2;Q4PZA2-2;Q4PZA2-3;Q4PZA2-4	ECE1_MOUSE	Endothelin-converting enzyme 1;Isoform A of Endothelin-converting enzyme 1;Isoform C of Endothelin-converting enzyme 1;Isoform D of Endothelin-converting enzyme 1	TRUE	DC12/HFD	DC12	HFD	12	Q4PZA2;Q4PZA2-2;Q4PZA2-3;Q4PZA2-4	46248.2	19980.9	-1.21077	1.21077	-56.7963	0.432037	0	0.0025488	0.00535318	9.35081	0.170353	Mus musculus	3.3%;3.3%-2;3.3%-3;3.3%-4	87072.56;87072.56-2;87072.56-3;87072.56-4	positive regulation of receptor recycling,heart development,substance P catabolic process,bradykinin catabolic process,calcitonin catabolic process,protein processing,peptide hormone processing,endothelin maturation,hormone catabolic process,embryonic digit morphogenesis,ear development,pharyngeal system development;;;	endopeptidase activity,metalloendopeptidase activity,zinc ion binding,protein homodimerization activity;;;	lysosomal membrane,endosome,early endosome,Golgi apparatus,plasma membrane,external side of plasma membrane,cell surface,membrane,integral component of membrane,Weibel-Palade body,perinuclear region of cytoplasm,extracellular exosome;;;	sp	1;;;	1;;;	uniprot_mouse_proteome	>sp|Q4PZA2|ECE1_MOUSE Endothelin-converting enzyme 1 OS=Mus musculus GN=Ece1 PE=1 SV=1;>sp|Q4PZA2-2|ECE1_MOUSE Isoform A of Endothelin-converting enzyme 1 OS=Mus musculus GN=Ece1;>sp|Q4PZA2-3|ECE1_MOUSE Isoform C of Endothelin-converting enzyme 1 OS=Mus musculus GN=Ece1;>sp|Q4PZA2-4|ECE1_MOUSE Isoform D of Endothelin-converting enzyme 1 OS=Mus musculus GN=Ece1	2	2
Q6P8J2	Sat2	Q6P8J2	SAT2_MOUSE	Diamine acetyltransferase 2	TRUE	DC12/HFD	DC12	HFD	18	Q6P8J2	132547	57444.6	-1.20626	1.20626	-56.6609	0.433391	0	0.000763142	0.00197058	10.4569	0.198078	Mus musculus	0.129	19305.1	spermine metabolic process,spermidine metabolic process,putrescine catabolic process,spermidine acetylation,spermine acetylation,putrescine acetylation,nor-spermidine metabolic process	diamine N-acetyltransferase activity,N-acetyltransferase activity,identical protein binding	cytoplasm,extracellular exosome	sp	1	1	uniprot_mouse_proteome	>sp|Q6P8J2|SAT2_MOUSE Diamine acetyltransferase 2 OS=Mus musculus GN=Sat2 PE=1 SV=1	3	3
Q9DCU6	Mrpl4	Q9DCU6	RM04_MOUSE	39S ribosomal protein L4, mitochondrial	TRUE	DC12/HFD	DC12	HFD	12	Q9DCU6	27805.5	64082.7	1.20456	1.20456	130.467	2.30467	0	0.00509232	0.00952757	8.65324	0.196966	Mus musculus	0.078	33073.1	translation	RNA binding,structural constituent of ribosome	mitochondrion,mitochondrial large ribosomal subunit,cytosolic ribosome	sp	1	1	uniprot_mouse_proteome	>sp|Q9DCU6|RM04_MOUSE 39S ribosomal protein L4, mitochondrial OS=Mus musculus GN=Mrpl4 PE=1 SV=1	2	2
Q8R2Y0;Q8R2Y0-2	Abhd6	Q8R2Y0;Q8R2Y0-2	ABHD6_MOUSE	Monoacylglycerol lipase ABHD6;Isoform 2 of Monoacylglycerol lipase ABHD6	TRUE	DC12/HFD	DC12	HFD	60	Q8R2Y0;Q8R2Y0-2	67205.4	154494	1.2009	1.2009	129.883	2.29883	0	3.74803e-07	2.4154e-06	48.1237	0.145218	Mus musculus	31.8%;31.8%-2	38204.5;38204.5-2	phospholipid catabolic process,negative regulation of cell migration,acylglycerol catabolic process,positive regulation of lipid biosynthetic process,long term synaptic depression,regulation of endocannabinoid signaling pathway;	phospholipase activity,acylglycerol lipase activity;	mitochondrion,integral component of membrane,AMPA glutamate receptor complex,extracellular exosome;	sp	1;	1;	uniprot_mouse_proteome	>sp|Q8R2Y0|ABHD6_MOUSE Monoacylglycerol lipase ABHD6 OS=Mus musculus GN=Abhd6 PE=1 SV=1;>sp|Q8R2Y0-2|ABHD6_MOUSE Isoform 2 of Monoacylglycerol lipase ABHD6 OS=Mus musculus GN=Abhd6	9	10
A0A0G2JFY5;A0A0G2JGW9;Q3TUE1;Q3UUU2;Q91WJ8;Q91WJ8-2	Fubp1	A0A0G2JFY5;A0A0G2JGW9;Q3TUE1;Q3UUU2;Q91WJ8;Q91WJ8-2	A0A0G2JFY5_MOUSE;A0A0G2JGW9_MOUSE;Q3TUE1_MOUSE;Q3UUU2_MOUSE;FUBP1_MOUSE;FUBP1_MOUSE	Far upstream element-binding protein 1;Far upstream element-binding protein 1;Far upstream element-binding protein 1;Far upstream element-binding protein 1;Far upstream element-binding protein 1;Isoform 2 of Far upstream element-binding protein 1	TRUE	DC12/HFD	DC12	HFD	18	A0A0G2JFY5;A0A0G2JGW9;Q3TUE1;Q3UUU2;Q91WJ8;Q91WJ8-2	20101	8811.66	-1.18978	1.18978	-56.163	0.43837	0	0.0345811	0.0454254	8.70033	0.342575	Mus musculus	7%;7.2%;7.2%;6.6%;7.1%;7.1%-2	68873.92;67530.44;67443.36;74485.89;68539.58;68539.58-2	;;;;regulation of transcription from RNA polymerase II promoter,transcription from RNA polymerase II promoter,positive regulation of gene expression,cell growth,stem cell division,positive regulation of transcription from RNA polymerase II promoter,hematopoietic stem cell proliferation;	;;;;transcriptional activator activity, RNA polymerase II distal enhancer sequence-specific binding,DNA binding,RNA binding,protein binding;	;;;;nucleus;	tr;tr;tr;tr;sp;sp	1;1;1;1;1;	1;1;1;1;1;	uniprot_mouse_proteome	>tr|A0A0G2JFY5|A0A0G2JFY5_MOUSE Far upstream element-binding protein 1 OS=Mus musculus GN=Fubp1 PE=1 SV=1;>tr|A0A0G2JGW9|A0A0G2JGW9_MOUSE Far upstream element-binding protein 1 OS=Mus musculus GN=Fubp1 PE=1 SV=1;>tr|Q3TUE1|Q3TUE1_MOUSE Far upstream element-binding protein 1 OS=Mus musculus GN=Fubp1 PE=1 SV=1;>tr|Q3UUU2|Q3UUU2_MOUSE Far upstream element-binding protein 1 OS=Mus musculus GN=Fubp1 P…	3	3
Q64735;Q64735-2	Cr1l	Q64735;Q64735-2	CR1L_MOUSE	Complement component receptor 1-like protein;Isoform 2 of Complement component receptor 1-like protein	TRUE	DC12/HFD	DC12	HFD	18	Q64735;Q64735-2	160989	71070.9	-1.17963	1.17963	-55.8535	0.441465	0	0.00517193	0.00962493	13.3555	0.22555	Mus musculus	8.3%;8.3%-2	53762.56;53762.56-2	in utero embryonic development,complement activation, classical pathway,female pregnancy,regulation of complement activation,innate immune response,negative regulation of complement activation;	;	external side of plasma membrane,integral component of membrane,receptor complex;	sp	1;	1;	uniprot_mouse_proteome	>sp|Q64735|CR1L_MOUSE Complement component receptor 1-like protein OS=Mus musculus GN=Cr1l PE=1 SV=1;>sp|Q64735-2|CR1L_MOUSE Isoform 2 of Complement component receptor 1-like protein OS=Mus musculus GN=Cr1l	3	3
O35988	Sdc4	O35988	SDC4_MOUSE	Syndecan-4	TRUE	DC12/HFD	DC12	HFD	12	O35988	48847.7	21571.6	-1.17916	1.17916	-55.8391	0.441609	0	0.0185269	0.0271776	9.52618	0.224194	Mus musculus	0.121	21482.4	ureteric bud development,neural tube closure,glycosaminoglycan biosynthetic process,signal transduction,regulation of fibroblast migration,wound healing,negative regulation of T cell proliferation,positive regulation of protein kinase activity,positive regulation of stress fiber assembly,positive regulation of focal adhesion assembly,inner ear receptor stereocilium organization,positive regulatio…	fibronectin binding,protein kinase C binding,protein binding,identical protein binding,thrombospondin receptor activity	Golgi lumen,focal adhesion,cell surface,integral component of membrane,costamere,membrane raft,extracellular exosome	sp	1	1	uniprot_mouse_proteome	>sp|O35988|SDC4_MOUSE Syndecan-4 OS=Mus musculus GN=Sdc4 PE=1 SV=1	2	2
Q9QZC8	Abhd1	Q9QZC8	ABHD1_MOUSE	Protein ABHD1	TRUE	DC12/HFD	DC12	HFD	18	Q9QZC8	72916.9	164480	1.17359	1.17359	125.572	2.25572	0	9.98316e-06	4.67534e-05	10.6067	0.093179	Mus musculus	0.078	45724.6	cellular lipid metabolic process	lipase activity,carboxylic ester hydrolase activity	cellular_component,integral component of membrane	sp	1	2	uniprot_mouse_proteome	>sp|Q9QZC8|ABHD1_MOUSE Protein ABHD1 OS=Mus musculus GN=Abhd1 PE=1 SV=2	3	3
P47857;P47857-2;P47857-3	Pfkm	P47857;P47857-2;P47857-3	PFKAM_MOUSE	ATP-dependent 6-phosphofructokinase, muscle type;Isoform 2 of ATP-dependent 6-phosphofructokinase, muscle type;Isoform 3 of ATP-dependent 6-phosphofructokinase, muscle type	TRUE	DC12/HFD	DC12	HFD	36	P47857;P47857-2;P47857-3	148821	66287.4	-1.16677	1.16677	-55.4583	0.445417	0	6.0309e-06	2.99165e-05	29.4852	0.128406	Mus musculus	10.1%;10.1%-2;10.1%-3	85268.65;85268.65-2;85268.65-3	glycogen catabolic process,fructose 6-phosphate metabolic process,glycolytic process,positive regulation of insulin secretion,glucose homeostasis,muscle cell cellular homeostasis,carbohydrate phosphorylation,protein oligomerization,glycolytic process through fructose-6-phosphate,canonical glycolysis,glycolysis from storage polysaccharide through glucose-1-phosphate;;	6-phosphofructokinase activity,protein binding,ATP binding,protein C-terminus binding,phosphofructokinase activity,kinase binding,identical protein binding,protein homodimerization activity,metal ion binding,fructose binding;;	cytosol,6-phosphofructokinase complex,apical plasma membrane,extracellular exosome,sperm principal piece;;	sp	1;;	3;;	uniprot_mouse_proteome	>sp|P47857|PFKAM_MOUSE ATP-dependent 6-phosphofructokinase, muscle type OS=Mus musculus GN=Pfkm PE=1 SV=3;>sp|P47857-2|PFKAM_MOUSE Isoform 2 of ATP-dependent 6-phosphofructokinase, muscle type OS=Mus musculus GN=Pfkm;>sp|P47857-3|PFKAM_MOUSE Isoform 3 of ATP-dependent 6-phosphofructokinase, muscle type OS=Mus musculus GN=Pfkm	6	6
A2AN37;P52623	Uck1	A2AN37;P52623	A2AN37_MOUSE;UCK1_MOUSE	Uridine kinase;Uridine-cytidine kinase 1	TRUE	DC12/HFD	DC12	HFD	18	A2AN37;P52623	32828.8	73473.1	1.16226	1.16226	123.807	2.23807	0	0.0198079	0.0285295	9.78482	0.311834	Mus musculus	14.1%;14.4%	31669.08;31068.39	;pyrimidine nucleobase metabolic process,phosphorylation,pyrimidine nucleoside salvage,UMP salvage,CTP salvage	;uridine kinase activity,ATP binding,nucleoside kinase activity	;cytosol	tr;sp	1	1;2	uniprot_mouse_proteome	>tr|A2AN37|A2AN37_MOUSE Uridine kinase OS=Mus musculus GN=Uck1 PE=1 SV=1;>sp|P52623|UCK1_MOUSE Uridine-cytidine kinase 1 OS=Mus musculus GN=Uck1 PE=1 SV=2	3	3
Q9DCP2	Slc38a3	Q9DCP2	S38A3_MOUSE	Sodium-coupled neutral amino acid transporter 3	TRUE	DC12/HFD	DC12	HFD	30	Q9DCP2	304054	135859	-1.16221	1.16221	-55.3173	0.446827	0	0.00172778	0.00391804	20.2811	0.209408	Mus musculus	0.089	55591.6	sodium ion transport,asparagine transport,glutamine transport,brain development,female pregnancy,L-alanine transport,histidine transport,cellular response to potassium ion starvation,positive regulation of transcription from RNA polymerase II promoter in response to acidic pH,L-histidine transmembrane transport,positive regulation of glutamine transport	L-histidine transmembrane transporter activity,L-alanine transmembrane transporter activity,L-asparagine transmembrane transporter activity,L-glutamine transmembrane transporter activity,symporter activity,antiporter activity	plasma membrane,integral component of plasma membrane,membrane,basolateral plasma membrane	sp	1	1	uniprot_mouse_proteome	>sp|Q9DCP2|S38A3_MOUSE Sodium-coupled neutral amino acid transporter 3 OS=Mus musculus GN=Slc38a3 PE=1 SV=1	4	5
Q283N4	Urad	Q283N4	URAD_MOUSE	2-oxo-4-hydroxy-4-carboxy-5-ureidoimidazoline decarboxylase	TRUE	DC12/HFD	DC12	HFD	18	Q283N4	60861.6	27597.1	-1.14101	1.14101	-54.6559	0.453441	0	5.11792e-05	0.000202568	15.96	0.122555	Mus musculus	0.185	20016.7	purine nucleobase metabolic process,allantoin biosynthetic process,urate catabolic process	carboxy-lyase activity	cellular_component,peroxisome	sp	1	1	uniprot_mouse_proteome	>sp|Q283N4|URAD_MOUSE 2-oxo-4-hydroxy-4-carboxy-5-ureidoimidazoline decarboxylase OS=Mus musculus GN=Urad PE=1 SV=1	3	3
Q9QUJ7;Q9QUJ7-2	Acsl4	Q9QUJ7;Q9QUJ7-2	ACSL4_MOUSE	Long-chain-fatty-acid--CoA ligase 4;Isoform Short of Long-chain-fatty-acid--CoA ligase 4	TRUE	DC12/HFD	DC12	HFD	48	Q9QUJ7;Q9QUJ7-2	116029	254684	1.13423	1.13423	119.501	2.19501	0	5.27855e-07	3.27574e-06	33.734	0.12148	Mus musculus	17.2%;17.2%-2	79076.96;79076.96-2	long-chain fatty acid metabolic process,lipid metabolic process,triglyceride metabolic process,response to nutrient,lipid biosynthetic process,fatty acid transport,regulation of fatty acid metabolic process,neuron differentiation,positive regulation of cell growth,negative regulation of prostaglandin secretion,embryonic process involved in female pregnancy,dendritic spine development,response to …	long-chain fatty acid-CoA ligase activity,ATP binding,very long-chain fatty acid-CoA ligase activity,arachidonate-CoA ligase activity,decanoate--CoA ligase activity;	cytoplasm,mitochondrion,mitochondrial outer membrane,peroxisomal membrane,endoplasmic reticulum membrane,lipid particle,membrane,integral component of membrane,neuronal cell body,ER-mitochondrion membrane contact site,extracellular exosome;	sp	1;	2;	uniprot_mouse_proteome	>sp|Q9QUJ7|ACSL4_MOUSE Long-chain-fatty-acid--CoA ligase 4 OS=Mus musculus GN=Acsl4 PE=1 SV=2;>sp|Q9QUJ7-2|ACSL4_MOUSE Isoform Short of Long-chain-fatty-acid--CoA ligase 4 OS=Mus musculus GN=Acsl4	8	8
Q8R5I6	Gstm4	Q8R5I6	Q8R5I6_MOUSE	Glutathione S-transferase mu 4	TRUE	DC12/HFD	DC12	HFD	48	Q8R5I6	1.12757e+06	2.4717e+06	1.13228	1.13228	119.205	2.19205	0	6.33157e-15	1.30795e-13	44.6957	0.0616706	Mus musculus	0.284	25519.5	glutathione metabolic process,nitrobenzene metabolic process,xenobiotic catabolic process	glutathione transferase activity,enzyme binding,protein homodimerization activity,glutathione binding	cytoplasm,cytosol	tr	1	1	uniprot_mouse_proteome	>tr|Q8R5I6|Q8R5I6_MOUSE Glutathione S-transferase mu 4 OS=Mus musculus GN=Gstm4 PE=1 SV=1	7	8
Q8CC88	Vwa8	Q8CC88	VWA8_MOUSE	von Willebrand factor A domain-containing protein 8	TRUE	DC12/HFD	DC12	HFD	306	Q8CC88	739045	1.61058e+06	1.12384	1.12384	117.927	2.17927	0	1.04733e-44	1.97421e-42	252.272	0.0466008	Mus musculus	0.266	213421	biological_process	molecular_function,ATP binding,ATPase activity	extracellular region,mitochondrion	sp	1	2	uniprot_mouse_proteome	>sp|Q8CC88|VWA8_MOUSE von Willebrand factor A domain-containing protein 8 OS=Mus musculus GN=Vwa8 PE=1 SV=2	43	51
Q9D1H8	Mrpl53	Q9D1H8	RM53_MOUSE	39S ribosomal protein L53, mitochondrial	TRUE	DC12/HFD	DC12	HFD	12	Q9D1H8	16290.3	35432.2	1.12105	1.12105	117.505	2.17505	0	0.00231439	0.00496458	9.07316	0.227433	Mus musculus	0.212	12737.6	biological_process	molecular_function	mitochondrion,mitochondrial large ribosomal subunit	sp	1	1	uniprot_mouse_proteome	>sp|Q9D1H8|RM53_MOUSE 39S ribosomal protein L53, mitochondrial OS=Mus musculus GN=Mrpl53 PE=1 SV=1	2	2
Q64FW2	Retsat	Q64FW2	RETST_MOUSE	All-trans-retinol 13,14-reductase	TRUE	DC12/HFD	DC12	HFD	114	Q64FW2	829626	1.79824e+06	1.11605	1.11605	116.753	2.16753	0	1.66579e-23	9.30373e-22	93.1694	0.0616613	Mus musculus	0.294	67334.5	retinoid metabolic process,retinol metabolic process,oxidation-reduction process	oxidoreductase activity,all-trans-retinol 13,14-reductase activity	nuclear outer membrane,endoplasmic reticulum membrane,membrane,nuclear membrane	sp	1	3	uniprot_mouse_proteome	>sp|Q64FW2|RETST_MOUSE All-trans-retinol 13,14-reductase OS=Mus musculus GN=Retsat PE=1 SV=3	14	19
O35386	Phyh	O35386	PAHX_MOUSE	Phytanoyl-CoA dioxygenase, peroxisomal	TRUE	DC12/HFD	DC12	HFD	108	O35386	1.7758e+06	819506	-1.11564	1.11564	-53.8514	0.461486	0	2.47318e-14	4.66195e-13	78.2209	0.0827775	Mus musculus	0.456	38607.3	fatty acid alpha-oxidation,2-oxoglutarate metabolic process,isoprenoid metabolic process,methyl-branched fatty acid metabolic process	catalytic activity,protein binding,ferrous iron binding,carboxylic acid binding,L-ascorbic acid binding,cofactor binding,phytanoyl-CoA dioxygenase activity	mitochondrion,peroxisome	sp	1	1	uniprot_mouse_proteome	>sp|O35386|PAHX_MOUSE Phytanoyl-CoA dioxygenase, peroxisomal OS=Mus musculus GN=Phyh PE=1 SV=1	11	18
Q3UFY8	Trmt10c	Q3UFY8	MRRP1_MOUSE	Mitochondrial ribonuclease P protein 1	TRUE	DC12/HFD	DC12	HFD	12	Q3UFY8	10317.5	22317.2	1.11306	1.11306	116.304	2.16304	0	0.0395878	0.0500826	6.0561	0.333655	Mus musculus	0.08	48385.8	mitochondrial RNA 5'-end processing,tRNA methylation,positive regulation of mitochondrial translation,mitochondrial tRNA processing	RNA binding,tRNA (guanine-N1-)-methyltransferase activity,tRNA (adenine-N1-)-methyltransferase activity	nucleoplasm,mitochondrion,mitochondrial nucleoid	sp	1	2	uniprot_mouse_proteome	>sp|Q3UFY8|MRRP1_MOUSE Mitochondrial ribonuclease P protein 1 OS=Mus musculus GN=Trmt10c PE=1 SV=2	2	2
Q8VHG0	Fmo4	Q8VHG0	FMO4_MOUSE	Dimethylaniline monooxygenase [N-oxide-forming] 4	TRUE	DC12/HFD	DC12	HFD	36	Q8VHG0	91990	198845	1.1121	1.1121	116.16	2.1616	0	3.79064e-05	0.000156183	33.9998	0.144188	Mus musculus	0.107	63792.1	drug catabolic process,oxidation-reduction process	monooxygenase activity,N,N-dimethylaniline monooxygenase activity,flavin adenine dinucleotide binding,NADP binding	cellular_component,endoplasmic reticulum membrane,integral component of membrane,organelle membrane	sp	1	3	uniprot_mouse_proteome	>sp|Q8VHG0|FMO4_MOUSE Dimethylaniline monooxygenase [N-oxide-forming] 4 OS=Mus musculus GN=Fmo4 PE=1 SV=3	6	6
Q5FW60	Mup20	Q5FW60	MUP20_MOUSE	Major urinary protein 20	TRUE	DC12/HFD	DC12	HFD	24	Q5FW60	229960	107229	-1.10069	1.10069	-53.3707	0.466293	0	4.54469e-05	0.000181788	21.7805	0.114533	Mus musculus	0.298	20929.9	energy reserve metabolic process,transport,insulin receptor signaling pathway,olfactory learning,aerobic respiration,positive regulation of gene expression,negative regulation of lipid storage,positive regulation of glucose metabolic process,heat generation,glucose homeostasis,locomotor rhythm,negative regulation of gluconeogenesis,positive regulation of lipid metabolic process,negative regulatio…	mating pheromone activity,insulin-activated receptor activity,transporter activity,pheromone binding,small molecule binding	extracellular region,extracellular space,nucleus,cytosol	sp	1	1	uniprot_mouse_proteome	>sp|Q5FW60|MUP20_MOUSE Major urinary protein 20 OS=Mus musculus GN=Mup20 PE=1 SV=1	4	4
Q8VCH0	Acaa1b	Q8VCH0	THIKB_MOUSE	3-ketoacyl-CoA thiolase B, peroxisomal	TRUE	DC12/HFD	DC12	HFD	90	Q8VCH0	6.28855e+06	13384988	1.08982	1.08982	112.847	2.12847	0	8.70256e-22	4.10108e-20	70.2743	0.0563029	Mus musculus	0.271	43995.4	fatty acid metabolic process	acetyl-CoA C-acyltransferase activity	mitochondrion,peroxisome	sp	1	1	uniprot_mouse_proteome	>sp|Q8VCH0|THIKB_MOUSE 3-ketoacyl-CoA thiolase B, peroxisomal OS=Mus musculus GN=Acaa1b PE=1 SV=1	8	15
Q99PG2;Q99PG2-2	Ogfr	Q99PG2;Q99PG2-2	OGFR_MOUSE	Opioid growth factor receptor;Isoform 2 of Opioid growth factor receptor	TRUE	DC12/HFD	DC12	HFD	12	Q99PG2;Q99PG2-2	54014.5	25399	-1.08858	1.08858	-52.9775	0.470225	0	0.0379949	0.0487213	9.47886	0.216405	Mus musculus	6.6%;6.6%-2	70679.31;70679.31-2	regulation of growth;	receptor activity;	nucleus,cytoplasm,membrane;	sp	1;	1;	uniprot_mouse_proteome	>sp|Q99PG2|OGFR_MOUSE Opioid growth factor receptor OS=Mus musculus GN=Ogfr PE=1 SV=1;>sp|Q99PG2-2|OGFR_MOUSE Isoform 2 of Opioid growth factor receptor OS=Mus musculus GN=Ogfr	2	2
Q9QYF1;Q9R1R8	Rdh11	Q9QYF1;Q9R1R8	RDH11_MOUSE;Q9R1R8_MOUSE	Retinol dehydrogenase 11	TRUE	DC12/HFD	DC12	HFD	72	Q9QYF1;Q9R1R8	1.15161e+06	2445777	1.08664	1.08664	112.379	2.12379	0	5.5479e-15	1.16198e-13	41.5039	0.0648589	Mus musculus	36.7%;38.7%	35147.82;33240.41	adaptation of rhodopsin mediated signaling,retinol metabolic process,retinal metabolic process,oxidation-reduction process;	retinol dehydrogenase activity,oxidoreductase activity,NADP-retinol dehydrogenase activity;	photoreceptor inner segment,intracellular,endoplasmic reticulum membrane,integral component of membrane,photoreceptor outer segment membrane;	sp;tr	1	2;1	uniprot_mouse_proteome	>sp|Q9QYF1|RDH11_MOUSE Retinol dehydrogenase 11 OS=Mus musculus GN=Rdh11 PE=1 SV=2;>tr|Q9R1R8|Q9R1R8_MOUSE Retinol dehydrogenase 11 OS=Mus musculus GN=Rdh11 PE=1 SV=1	9	12
E9Q828;F7AAP4;G5E829;Q6Q477;Q6Q477-2	Atp2b4;Atp2b4;Atp2b1;Atp2b4;Atp2b4	E9Q828;F7AAP4;G5E829;Q6Q477;Q6Q477-2	E9Q828_MOUSE;F7AAP4_MOUSE;AT2B1_MOUSE;AT2B4_MOUSE;AT2B4_MOUSE	Calcium-transporting ATPase;Calcium-transporting ATPase;Plasma membrane calcium-transporting ATPase 1;Plasma membrane calcium-transporting ATPase 4;Isoform 2 of Plasma membrane calcium-transporting ATPase 4	TRUE	DC12/HFD	DC12	HFD	12	E9Q828;F7AAP4;G5E829;Q6Q477;Q6Q477-2	50844.7	23944.8	-1.08638	1.08638	-52.906	0.47094	0	0.00103291	0.00252925	9.96866	0.146472	Mus musculus	3%;3%;2.9%;2.9%;2.9%-2	129256.65;128561.85;134746.84;133068.6;133068.6-2	;;neural retina development,calcium ion transport,cellular calcium ion homeostasis,brain development,aging,response to cold,regulation of cytosolic calcium ion concentration,calcium ion transmembrane transport,cellular response to vitamin D,cellular response to corticosterone stimulus,Requires Ontology,calcium ion export from cell;neural retina development,regulation of transcription from RNA pol…	;;calcium-transporting ATPase activity,protein binding,calmodulin binding,ATP binding,calcium ion transmembrane transporter activity,PDZ domain binding,metal ion binding;calcium-transporting ATPase activity,calmodulin binding,ATP binding,protein kinase binding,PDZ domain binding,protein phosphatase 2B binding,nitric-oxide synthase inhibitor activity,metal ion binding,nitric-oxide synthase binding;	;;nucleus,plasma membrane,integral component of plasma membrane,cytoplasmic side of plasma membrane,membrane,basolateral plasma membrane,apical plasma membrane,cell junction,dendritic spine membrane,neuronal cell body membrane,intracellular membrane-bounded organelle,membrane raft,extracellular exosome;plasma membrane,integral component of plasma membrane,membrane,basolateral plasma membrane,Z di…	tr;tr;sp;sp;sp	1;1;1;1;	1;1;1;1;	uniprot_mouse_proteome	>tr|E9Q828|E9Q828_MOUSE Calcium-transporting ATPase OS=Mus musculus GN=Atp2b4 PE=1 SV=1;>tr|F7AAP4|F7AAP4_MOUSE Calcium-transporting ATPase OS=Mus musculus GN=Atp2b4 PE=1 SV=1;>sp|G5E829|AT2B1_MOUSE Plasma membrane calcium-transporting ATPase 1 OS=Mus musculus GN=Atp2b1 PE=1 SV=1;>sp|Q6Q477|AT2B4_MOUSE Plasma membrane calcium-transporting ATPase 4 OS=Mus musculus GN=Atp2b4 PE=1 SV=1;>sp|Q6Q477-2|…	2	2
P31001	Des	P31001	DESM_MOUSE	Desmin	TRUE	DC12/HFD	DC12	HFD	18	P31001	54244.9	25634	-1.08143	1.08143	-52.7439	0.472561	0	0.0255807	0.0352611	9.91323	0.309849	Mus musculus	0.072	53497.8	muscle organ development,intermediate filament organization	structural constituent of cytoskeleton,protein binding,cytoskeletal protein binding,identical protein binding	nucleus,cytoplasm,cytoskeleton,cell-cell junction,fascia adherens,intercalated disc,Z disc,neuromuscular junction,sarcolemma,contractile fiber,intermediate filament cytoskeleton,extracellular exosome,cardiac myofibril,intermediate filament	sp	1	3	uniprot_mouse_proteome	>sp|P31001|DESM_MOUSE Desmin OS=Mus musculus GN=Des PE=1 SV=3	3	3
P19096	Fasn	P19096	FAS_MOUSE	Fatty acid synthase	TRUE	DC12/HFD	DC12	HFD	960	P19096	8849387	18490756	1.06315	1.06315	108.95	2.0895	0	5.01662e-139	7.56506e-136	693.002	0.0242983	Mus musculus	0.532	272428	osteoblast differentiation,acetyl-CoA metabolic process,fatty acid biosynthetic process,mammary gland development,oxidation-reduction process,cellular response to interleukin-4	RNA binding,fatty acid synthase activity,[acyl-carrier-protein] S-acetyltransferase activity,[acyl-carrier-protein] S-malonyltransferase activity,3-oxoacyl-[acyl-carrier-protein] synthase activity,3-oxoacyl-[acyl-carrier-protein] reductase (NADPH) activity,3-hydroxypalmitoyl-[acyl-carrier-protein] dehydratase activity,enoyl-[acyl-carrier-protein] reductase (NADPH, B-specific) activity,oleoyl-[acy…	mitochondrion,Golgi apparatus,cytosol,plasma membrane,membrane,melanosome,glycogen granule,extracellular exosome	sp	1	2	uniprot_mouse_proteome	>sp|P19096|FAS_MOUSE Fatty acid synthase OS=Mus musculus GN=Fasn PE=1 SV=2	96	160
Q05816	Fabp5	Q05816	FABP5_MOUSE	Fatty acid-binding protein, epidermal	TRUE	DC12/HFD	DC12	HFD	60	Q05816	746312	1.55679e+06	1.06072	1.06072	108.597	2.08597	0	1.65469e-09	1.62031e-08	51.1336	0.0878582	Mus musculus	0.578	15137.4	glucose metabolic process,lipid metabolic process,phosphatidylcholine biosynthetic process,glucose transport	transporter activity,lipid binding	cytoplasm,extracellular exosome	sp	1	3	uniprot_mouse_proteome	>sp|Q05816|FABP5_MOUSE Fatty acid-binding protein, epidermal OS=Mus musculus GN=Fabp5 PE=1 SV=3	6	10
P13745	Gsta1	P13745	GSTA1_MOUSE	Glutathione S-transferase A1	TRUE	DC12/HFD	DC12	HFD	102	P13745	12482541	25931136	1.05477	1.05477	107.739	2.07739	0	6.10333e-10	6.62145e-09	89.1485	0.0828693	Mus musculus	0.435	25608	glutathione metabolic process,response to stilbenoid	glutathione transferase activity	cytosol,extracellular exosome	sp	1	2	uniprot_mouse_proteome	>sp|P13745|GSTA1_MOUSE Glutathione S-transferase A1 OS=Mus musculus GN=Gsta1 PE=1 SV=2	11	17
D3Z7D5;Q02788	Col6a2	D3Z7D5;Q02788	D3Z7D5_MOUSE;CO6A2_MOUSE	Collagen alpha-2(VI) chain	TRUE	DC12/HFD	DC12	HFD	24	D3Z7D5;Q02788	73838.8	36084.3	-1.03301	1.03301	-51.131	0.48869	0	0.00204881	0.00453021	18.0997	0.144834	Mus musculus	6.5%;5.9%	98988.57;110334.3	;cell adhesion,response to glucose,protein heterotrimerization	;	;extracellular region,proteinaceous extracellular matrix,collagen trimer,extracellular space,extracellular matrix,sarcolemma,protein complex,extracellular exosome,extracellular vesicle	tr;sp	1	1;3	uniprot_mouse_proteome	>tr|D3Z7D5|D3Z7D5_MOUSE Collagen alpha-2(VI) chain OS=Mus musculus GN=Col6a2 PE=1 SV=1;>sp|Q02788|CO6A2_MOUSE Collagen alpha-2(VI) chain OS=Mus musculus GN=Col6a2 PE=1 SV=3	4	4
Q91XC9	Pex16	Q91XC9	PEX16_MOUSE	Peroxisomal membrane protein PEX16	TRUE	DC12/HFD	DC12	HFD	54	Q91XC9	195657	399970	1.03156	1.03156	104.424	2.04424	0	7.6337e-11	9.43575e-10	50.9752	0.0804309	Mus musculus	0.333	38677.1	protein targeting to peroxisome,peroxisome organization,peroxisome membrane biogenesis,protein import into peroxisome matrix,protein to membrane docking,ER-dependent peroxisome organization,protein import into peroxisome membrane,protein localization to endoplasmic reticulum	protein C-terminus binding	peroxisome,peroxisomal membrane,integral component of peroxisomal membrane,endoplasmic reticulum,endoplasmic reticulum membrane,membrane	sp	1	2	uniprot_mouse_proteome	>sp|Q91XC9|PEX16_MOUSE Peroxisomal membrane protein PEX16 OS=Mus musculus GN=Pex16 PE=1 SV=2	8	9
Q91WL5	Cyp4a12a	Q91WL5	CP4CA_MOUSE	Cytochrome P450 4A12A	TRUE	DC12/HFD	DC12	HFD	174	Q91WL5	5.95146e+06	12133246	1.02765	1.02765	103.87	2.0387	0	5.41991e-22	2.63653e-20	140.597	0.0647623	Mus musculus	0.425	58349.5	fatty acid metabolic process,oxidation-reduction process	monooxygenase activity,iron ion binding,alkane 1-monooxygenase activity,heme binding,aromatase activity,Requires Ontology	extracellular space,endoplasmic reticulum membrane,organelle membrane	sp	1	2	uniprot_mouse_proteome	>sp|Q91WL5|CP4CA_MOUSE Cytochrome P450 4A12A OS=Mus musculus GN=Cyp4a12a PE=1 SV=2	20	29
P52792;P52792-2	Gck	P52792;P52792-2	HXK4_MOUSE	Glucokinase;Isoform 2 of Glucokinase	TRUE	DC12/HFD	DC12	HFD	132	P52792;P52792-2	2.01003e+06	988658	-1.02367	1.02367	-50.8137	0.491863	0	7.37732e-15	1.48333e-13	129.21	0.0646643	Mus musculus	40.6%;40.6%-2	52088.5;52088.5-2	cellular glucose homeostasis,glucose metabolic process,glycolytic process,NADP metabolic process,endocrine pancreas development,positive regulation of insulin secretion,glucose homeostasis,regulation of potassium ion transport,negative regulation of gluconeogenesis,positive regulation of glycogen biosynthetic process,carbohydrate phosphorylation,regulation of insulin secretion,glucose 6-phosphate…	glucokinase activity,hexokinase activity,protein binding,ATP binding,glucose binding,fructokinase activity,mannokinase activity;	nucleus,mitochondrion,cytosol;	sp	1;	1;	uniprot_mouse_proteome	>sp|P52792|HXK4_MOUSE Glucokinase OS=Mus musculus GN=Gck PE=1 SV=1;>sp|P52792-2|HXK4_MOUSE Isoform 2 of Glucokinase OS=Mus musculus GN=Gck	17	22
Q91ZE0	Tmlhe	Q91ZE0	TMLH_MOUSE	Trimethyllysine dioxygenase, mitochondrial	TRUE	DC12/HFD	DC12	HFD	30	Q91ZE0	60838	30115.3	-1.01448	1.01448	-50.4992	0.495008	0	0.034825	0.0455474	20.9983	0.266074	Mus musculus	0.166	49609.6	carnitine biosynthetic process,negative regulation of oxidoreductase activity,oxidation-reduction process	iron ion binding,oxidoreductase activity, acting on single donors with incorporation of molecular oxygen, incorporation of two atoms of oxygen,trimethyllysine dioxygenase activity	mitochondrion,mitochondrial matrix	sp	1	2	uniprot_mouse_proteome	>sp|Q91ZE0|TMLH_MOUSE Trimethyllysine dioxygenase, mitochondrial OS=Mus musculus GN=Tmlhe PE=1 SV=2	5	5
Q99M07	Coa5	Q99M07	COA5_MOUSE	Cytochrome c oxidase assembly factor 5	TRUE	DC12/HFD	DC12	HFD	18	Q99M07	24640.4	49660	1.01106	1.01106	101.539	2.01539	0	0.00211225	0.00461634	15.9232	0.158923	Mus musculus	0.581	8358.6	mitochondrial respiratory chain complex IV assembly	molecular_function	mitochondrion	sp	1	1	uniprot_mouse_proteome	>sp|Q99M07|COA5_MOUSE Cytochrome c oxidase assembly factor 5 OS=Mus musculus GN=Coa5 PE=1 SV=1	3	3
O54909	Rdh16	O54909	O54909_MOUSE	Cis-retinol androgen dehydrogenase 1	TRUE	DC12/HFD	DC12	HFD	42	O54909	487519	980426	1.00795	1.00795	101.105	2.01105	0	9.076e-07	5.38843e-06	38.522	0.115003	Mus musculus	0.252	35743.6	9-cis-retinoic acid biosynthetic process,oxidation-reduction process	retinol dehydrogenase activity,protein homodimerization activity	endoplasmic reticulum lumen,integral component of organelle membrane	tr	1	1	uniprot_mouse_proteome	>tr|O54909|O54909_MOUSE Cis-retinol androgen dehydrogenase 1 OS=Mus musculus GN=Rdh16 PE=1 SV=1	5	7
Q99J47;Q99J47-2;Z4YKT6	Dhrs7b	Q99J47;Q99J47-2;Z4YKT6	DRS7B_MOUSE;DRS7B_MOUSE;Z4YKT6_MOUSE	Dehydrogenase/reductase SDR family member 7B;Isoform 2 of Dehydrogenase/reductase SDR family member 7B;Dehydrogenase/reductase SDR family member 7B	TRUE	DC12/HFD	DC12	HFD	78	Q99J47;Q99J47-2;Z4YKT6	500488	1.00334e+06	1.0034	1.0034	100.473	2.00473	0	4.46447e-09	4.15581e-08	72.641	0.102603	Mus musculus	39.9%;39.9%-2;41.9%	34986.65;34986.65-2;33225.48	oxidation-reduction process;;	oxidoreductase activity;;	endoplasmic reticulum membrane,membrane,integral component of membrane;;	sp;sp;tr	1;;1	1;;1	uniprot_mouse_proteome	>sp|Q99J47|DRS7B_MOUSE Dehydrogenase/reductase SDR family member 7B OS=Mus musculus GN=Dhrs7b PE=1 SV=1;>sp|Q99J47-2|DRS7B_MOUSE Isoform 2 of Dehydrogenase/reductase SDR family member 7B OS=Mus musculus GN=Dhrs7b;>tr|Z4YKT6|Z4YKT6_MOUSE Dehydrogenase/reductase SDR family member 7B OS=Mus musculus GN=Dhrs7b PE=1 SV=1	11	13
P55096	Abcd3	P55096	ABCD3_MOUSE	ATP-binding cassette sub-family D member 3	TRUE	DC12/HFD	DC12	HFD	204	P55096	5.38142e+06	10755353	0.998995	0.998995	99.8607	1.99861	0	1.0012e-25	6.86274e-24	142.779	0.0665495	Mus musculus	0.398	75474.6	fatty acid biosynthetic process,fatty acid beta-oxidation,peroxisome organization,response to organic cyclic compound,peroxisomal long-chain fatty acid import,response to drug,very long-chain fatty acid catabolic process,transmembrane transport	long-chain fatty acid transporter activity,protein binding,ATP binding,ATPase activity,ATPase activity, coupled to transmembrane movement of substances,protein homodimerization activity,protein self-association	mitochondrion,mitochondrial inner membrane,peroxisome,peroxisomal membrane,peroxisomal matrix,membrane,integral component of membrane,intracellular membrane-bounded organelle	sp	1	2	uniprot_mouse_proteome	>sp|P55096|ABCD3_MOUSE ATP-binding cassette sub-family D member 3 OS=Mus musculus GN=Abcd3 PE=1 SV=2	24	34
A0A087WS16;E9PWQ3;J3QQ16	Col6a3	A0A087WS16;E9PWQ3;J3QQ16	A0A087WS16_MOUSE;E9PWQ3_MOUSE;J3QQ16_MOUSE	Protein Col6a3	TRUE	DC12/HFD	DC12	HFD	90	A0A087WS16;E9PWQ3;J3QQ16	268871	134629	-0.997921	0.997921	-49.9279	0.500721	0	3.20442e-08	2.5168e-07	73.5008	0.103636	Mus musculus	7.5%;6.1%;7.5%	288693.44;353931.72;288695.41	;negative regulation of endopeptidase activity;	;serine-type endopeptidase inhibitor activity;	;proteinaceous extracellular matrix,collagen trimer,extracellular space,extracellular matrix,sarcolemma,extracellular exosome,extracellular vesicle;	tr	1	1;2;1	uniprot_mouse_proteome	>tr|A0A087WS16|A0A087WS16_MOUSE Protein Col6a3 OS=Mus musculus GN=Col6a3 PE=1 SV=1;>tr|E9PWQ3|E9PWQ3_MOUSE Protein Col6a3 OS=Mus musculus GN=Col6a3 PE=1 SV=2;>tr|J3QQ16|J3QQ16_MOUSE Protein Col6a3 OS=Mus musculus GN=Col6a3 PE=1 SV=1	15	15
G5E8U1;P58735	Slc26a1	G5E8U1;P58735	G5E8U1_MOUSE;S26A1_MOUSE	Sulfate anion transporter 1	TRUE	DC12/HFD	DC12	HFD	66	G5E8U1;P58735	641506	322852	-0.990589	0.990589	-49.6728	0.503272	0	7.24393e-11	9.02797e-10	61.7288	0.0917856	Mus musculus	21.2%;21.7%	77696.88;75787.72	;chloride transport,sulfate transport,bicarbonate transport,oxalate transport,regulation of membrane potential,regulation of intracellular pH,sulfate transmembrane transport,chloride transmembrane transport	;chloride channel activity,secondary active sulfate transmembrane transporter activity,bicarbonate transmembrane transporter activity,chloride transmembrane transporter activity,sulfate transmembrane transporter activity,anion:anion antiporter activity,oxalate transmembrane transporter activity	;integral component of plasma membrane,basolateral plasma membrane	tr;sp	1	1	uniprot_mouse_proteome	>tr|G5E8U1|G5E8U1_MOUSE Sulfate anion transporter 1 OS=Mus musculus GN=Slc26a1 PE=1 SV=1;>sp|P58735|S26A1_MOUSE Sulfate anion transporter 1 OS=Mus musculus GN=Slc26a1 PE=1 SV=1	10	11
Q8R2W9	Pank3	Q8R2W9	PANK3_MOUSE	Pantothenate kinase 3	TRUE	DC12/HFD	DC12	HFD	12	Q8R2W9	60495.9	119953	0.987559	0.987559	98.2827	1.98283	0	0.00657971	0.0116869	6.20709	0.185178	Mus musculus	0.065	41120	coenzyme A biosynthetic process,phosphorylation	pantothenate kinase activity,ATP binding	cytoplasm	sp	2	1	uniprot_mouse_proteome	>sp|Q8R2W9|PANK3_MOUSE Pantothenate kinase 3 OS=Mus musculus GN=Pank3 PE=2 SV=1	2	2
Q8VCW8	Acsf2	Q8VCW8	ACSF2_MOUSE	Acyl-CoA synthetase family member 2, mitochondrial	TRUE	DC12/HFD	DC12	HFD	186	Q8VCW8	5.59037e+06	11083330	0.987375	0.987375	98.2575	1.98257	0	2.05428e-48	5.16309e-46	183.743	0.0325924	Mus musculus	0.489	67950.6	fatty acid metabolic process,biological_process	molecular_function,ATP binding,ligase activity	mitochondrion	sp	1	1	uniprot_mouse_proteome	>sp|Q8VCW8|ACSF2_MOUSE Acyl-CoA synthetase family member 2, mitochondrial OS=Mus musculus GN=Acsf2 PE=1 SV=1	21	31
Q920A5	Scpep1	Q920A5	RISC_MOUSE	Retinoid-inducible serine carboxypeptidase	TRUE	DC12/HFD	DC12	HFD	66	Q920A5	524298	1.03644e+06	0.983181	0.983181	97.682	1.97682	0	1.8321e-07	1.21175e-06	47.8556	0.114511	Mus musculus	0.226	50964.7	retinoic acid metabolic process,negative regulation of blood pressure,proteolysis involved in cellular protein catabolic process,Requires Ontology	serine-type carboxypeptidase activity	cytosol,extracellular exosome	sp	1	2	uniprot_mouse_proteome	>sp|Q920A5|RISC_MOUSE Retinoid-inducible serine carboxypeptidase OS=Mus musculus GN=Scpep1 PE=1 SV=2	9	11
P28653	Bgn	P28653	PGS1_MOUSE	Biglycan	TRUE	DC12/HFD	DC12	HFD	24	P28653	172242	87217.2	-0.981749	0.981749	-49.3635	0.506365	0	0.00363745	0.00713299	13.3518	0.203813	Mus musculus	0.095	41639.2	blood vessel remodeling,negative regulation of protein kinase activity,cytokine-mediated signaling pathway,peptide cross-linking via chondroitin 4-sulfate glycosaminoglycan,negative regulation of JAK-STAT cascade	protein kinase inhibitor activity,glycosaminoglycan binding,extracellular matrix binding	proteinaceous extracellular matrix,extracellular space,intracellular,cytoplasm,cell surface,transport vesicle,extracellular matrix,sarcolemma,extracellular exosome	sp	1	1	uniprot_mouse_proteome	>sp|P28653|PGS1_MOUSE Biglycan OS=Mus musculus GN=Bgn PE=1 SV=1	3	4
O09158	Cyp3a25	O09158	CP3AP_MOUSE	Cytochrome P450 3A25	TRUE	DC12/HFD	DC12	HFD	54	O09158	606573	307464	-0.980267	0.980267	-49.3114	0.506886	0	1.0427e-09	1.05529e-08	41.4107	0.100713	Mus musculus	0.195	58122.2	oxidation-reduction process	iron ion binding,heme binding,aromatase activity	endoplasmic reticulum membrane,organelle membrane	sp	1	1	uniprot_mouse_proteome	>sp|O09158|CP3AP_MOUSE Cytochrome P450 3A25 OS=Mus musculus GN=Cyp3a25 PE=1 SV=1	8	9
A0A1D5RMJ8;B7ZWL1;Q6ZQ08;Q6ZQ08-2;Q6ZQ08-4	Cnot1	A0A1D5RMJ8;B7ZWL1;Q6ZQ08;Q6ZQ08-2;Q6ZQ08-4	A0A1D5RMJ8_MOUSE;B7ZWL1_MOUSE;CNOT1_MOUSE;CNOT1_MOUSE;CNOT1_MOUSE	CCR4-NOT transcription complex subunit 1;CCR4-NOT transcription complex subunit 1;CCR4-NOT transcription complex subunit 1;Isoform 2 of CCR4-NOT transcription complex subunit 1;Isoform 4 of CCR4-NOT transcription complex subunit 1	TRUE	DC12/HFD	DC12	HFD	24	A0A1D5RMJ8;B7ZWL1;Q6ZQ08;Q6ZQ08-2;Q6ZQ08-4	60933.6	30886.6	-0.980259	0.980259	-49.3111	0.506889	0	0.00538315	0.00991183	21.8364	0.165057	Mus musculus	1.8%;1.8%;1.8%;1.8%-2;1.8%-4	266119.9;260957.72;266807.71;266807.71-2;266807.71-4	;;negative regulation of transcription from RNA polymerase II promoter,nuclear-transcribed mRNA catabolic process, deadenylation-dependent decay,trophectodermal cell differentiation,transcription, DNA-templated,positive regulation of cytoplasmic mRNA processing body assembly,negative regulation of translation,negative regulation of intracellular estrogen receptor signaling pathway,gene silencing …	;;RNA binding,protein binding,protein domain specific binding,estrogen receptor binding,protein complex scaffold,retinoic acid receptor binding,armadillo repeat domain binding,poly(A)-specific ribonuclease activity;;	;;cytoplasmic mRNA processing body,extracellular space,nucleus,peroxisomal membrane,cytosol,membrane,CCR4-NOT complex,CCR4-NOT core complex;;	tr;tr;sp;sp;sp	4;1;1;;	1;1;2;;	uniprot_mouse_proteome	>tr|A0A1D5RMJ8|A0A1D5RMJ8_MOUSE CCR4-NOT transcription complex subunit 1 OS=Mus musculus GN=Cnot1 PE=4 SV=1;>tr|B7ZWL1|B7ZWL1_MOUSE CCR4-NOT transcription complex subunit 1 OS=Mus musculus GN=Cnot1 PE=1 SV=1;>sp|Q6ZQ08|CNOT1_MOUSE CCR4-NOT transcription complex subunit 1 OS=Mus musculus GN=Cnot1 PE=1 SV=2;>sp|Q6ZQ08-2|CNOT1_MOUSE Isoform 2 of CCR4-NOT transcription complex subunit 1 OS=Mus muscul…	4	4
D3YYS6;E9Q3B9;O35678	Mgll	D3YYS6;E9Q3B9;O35678	D3YYS6_MOUSE;E9Q3B9_MOUSE;MGLL_MOUSE	Monoglyceride lipase	TRUE	DC12/HFD	DC12	HFD	120	D3YYS6;E9Q3B9;O35678	677381	1.3222e+06	0.964896	0.964896	95.1923	1.95192	0	3.00743e-12	4.58102e-11	87.1435	0.0897572	Mus musculus	61.9%;64.3%;67.7%	36654.29;35256.75;33387.5	;;fatty acid biosynthetic process,regulation of signal transduction,arachidonic acid metabolic process,triglyceride catabolic process,regulation of axon extension,acylglycerol catabolic process,regulation of inflammatory response,regulation of sensory perception of pain,long term synaptic depression,regulation of endocannabinoid signaling pathway	;;protein homodimerization activity,acylglycerol lipase activity	;;nucleoplasm,cytosol,extrinsic component of membrane,axon,varicosity,synapse	tr;tr;sp	1	1	uniprot_mouse_proteome	>tr|D3YYS6|D3YYS6_MOUSE Monoglyceride lipase OS=Mus musculus GN=Mgll PE=1 SV=1;>tr|E9Q3B9|E9Q3B9_MOUSE Monoglyceride lipase OS=Mus musculus GN=Mgll PE=1 SV=1;>sp|O35678|MGLL_MOUSE Monoglyceride lipase OS=Mus musculus GN=Mgll PE=1 SV=1	16	20
P70699	Gaa	P70699	LYAG_MOUSE	Lysosomal alpha-glucosidase	TRUE	DC12/HFD	DC12	HFD	84	P70699	241840	470311	0.95956	0.95956	94.4717	1.94472	0	1.31942e-10	1.57912e-09	74.3373	0.0903049	Mus musculus	0.157	106248	maltose metabolic process,regulation of the force of heart contraction,diaphragm contraction,heart morphogenesis,glycogen metabolic process,glycogen catabolic process,striated muscle contraction,lysosome organization,locomotory behavior,tissue development,vacuolar sequestering,muscle cell cellular homeostasis,neuromuscular process controlling posture,neuromuscular process controlling balance,card…	alpha-1,4-glucosidase activity,oligo-1,6-glucosidase activity,carbohydrate binding,maltose alpha-glucosidase activity	lysosome,lysosomal membrane,membrane,extracellular exosome	sp	1	2	uniprot_mouse_proteome	>sp|P70699|LYAG_MOUSE Lysosomal alpha-glucosidase OS=Mus musculus GN=Gaa PE=1 SV=2	11	14
Q04857	Col6a1	Q04857	CO6A1_MOUSE	Collagen alpha-1(VI) chain	TRUE	DC12/HFD	DC12	HFD	48	Q04857	157150	81521.6	-0.946884	0.946884	-48.1248	0.518752	0	0.00122795	0.00293463	41.2571	0.143827	Mus musculus	0.101	108489	osteoblast differentiation,cell adhesion,endodermal cell differentiation,protein heterotrimerization,cellular response to amino acid stimulus	platelet-derived growth factor binding	extracellular region,proteinaceous extracellular matrix,collagen trimer,extracellular space,lysosomal membrane,membrane,extracellular matrix,sarcolemma,protein complex,extracellular exosome	sp	1	1	uniprot_mouse_proteome	>sp|Q04857|CO6A1_MOUSE Collagen alpha-1(VI) chain OS=Mus musculus GN=Col6a1 PE=1 SV=1	8	8
Q920R0	Als2	Q920R0	ALS2_MOUSE	Alsin	TRUE	DC12/HFD	DC12	HFD	24	Q920R0	58255.7	30245	-0.945701	0.945701	-48.0823	0.519177	0	0.0249953	0.0345807	21.7714	0.17689	Mus musculus	0.039	182566	behavioral fear response,in utero embryonic development,receptor recycling,response to oxidative stress,endosome organization,lysosomal transport,axonogenesis,neuromuscular junction development,locomotory behavior,protein localization,cell death,vesicle organization,endosomal transport,Rac protein signal transduction,regulation of Rho protein signal transduction,synaptic transmission, glutamaterg…	GTPase activator activity,protein binding,Rab guanyl-nucleotide exchange factor activity,Rab GTPase binding,Rac guanyl-nucleotide exchange factor activity,identical protein binding,protein homodimerization activity,protein serine/threonine kinase activator activity,Rac GTPase binding,guanyl-nucleotide exchange factor activity	ruffle,nucleus,cytoplasm,early endosome,centrosome,cytosol,postsynaptic density,membrane,lamellipodium,axon,dendrite,growth cone,vesicle,neuronal cell body,dendritic spine,protein complex	sp	1	3	uniprot_mouse_proteome	>sp|Q920R0|ALS2_MOUSE Alsin OS=Mus musculus GN=Als2 PE=1 SV=3	4	4
Q9QXY9	Pex3	Q9QXY9	PEX3_MOUSE	Peroxisomal biogenesis factor 3	TRUE	DC12/HFD	DC12	HFD	48	Q9QXY9	189825	364753	0.94225	0.94225	92.1523	1.92152	0	9.14153e-05	0.000333788	38.4086	0.146804	Mus musculus	0.266	42223.8	peroxisome organization,peroxisome membrane biogenesis,protein import into peroxisome membrane	lipid binding,protein dimerization activity	nucleoplasm,peroxisome,peroxisomal membrane,integral component of peroxisomal membrane,endoplasmic reticulum,cytosol,integral component of plasma membrane,membrane,protein-lipid complex,protein complex	sp	1	1	uniprot_mouse_proteome	>sp|Q9QXY9|PEX3_MOUSE Peroxisomal biogenesis factor 3 OS=Mus musculus GN=Pex3 PE=1 SV=1	7	8
P58044	Idi1	P58044	IDI1_MOUSE	Isopentenyl-diphosphate Delta-isomerase 1	TRUE	DC12/HFD	DC12	HFD	60	P58044	188092	361416	0.942224	0.942224	92.1488	1.92149	0	9.00773e-06	4.28507e-05	46.7532	0.150616	Mus musculus	0.454	26289.1	cholesterol biosynthetic process,isoprenoid biosynthetic process,isopentenyl diphosphate biosynthetic process,response to stilbenoid,dimethylallyl diphosphate biosynthetic process	magnesium ion binding,isopentenyl-diphosphate delta-isomerase activity,hydrolase activity,manganese ion binding	mitochondrion,peroxisome	sp	1	1	uniprot_mouse_proteome	>sp|P58044|IDI1_MOUSE Isopentenyl-diphosphate Delta-isomerase 1 OS=Mus musculus GN=Idi1 PE=1 SV=1	6	10
A0A0R4J206;Q9Z223;Q9Z223-1	Mocs2	A0A0R4J206;Q9Z223;Q9Z223-1	A0A0R4J206_MOUSE;MOC2B_MOUSE;MOC2B_MOUSE	Molybdopterin synthase catalytic subunit;Molybdopterin synthase catalytic subunit;Isoform 2 of Molybdopterin synthase catalytic subunit	TRUE	DC12/HFD	DC12	HFD	12	A0A0R4J206;Q9Z223;Q9Z223-1	49059.2	25716.7	-0.931817	0.931817	-47.5802	0.524198	0	0.000872906	0.00220493	8.65371	0.118906	Mus musculus	18.5%;18.5%;18.5%-1	20979.82;20923.65;20923.65-1	;Mo-molybdopterin cofactor biosynthetic process,molybdopterin cofactor biosynthetic process;	;molybdopterin synthase activity,identical protein binding;	;nucleus,cytosol,nuclear speck,molybdopterin synthase complex,extracellular exosome;	tr;sp;sp	1;1;	1;3;	uniprot_mouse_proteome	>tr|A0A0R4J206|A0A0R4J206_MOUSE Molybdopterin synthase catalytic subunit OS=Mus musculus GN=Mocs2 PE=1 SV=1;>sp|Q9Z223|MOC2B_MOUSE Molybdopterin synthase catalytic subunit OS=Mus musculus GN=Mocs2 PE=1 SV=3;>sp|Q9Z223-1|MOC2B_MOUSE Isoform 2 of Molybdopterin synthase catalytic subunit OS=Mus musculus GN=Mocs2	2	2
P51885	Lum	P51885	LUM_MOUSE	Lumican	TRUE	DC12/HFD	DC12	HFD	36	P51885	182922	96686.6	-0.919839	0.919839	-47.1432	0.528568	0	1.47507e-07	9.88626e-07	33.522	0.0883826	Mus musculus	0.204	38265	visual perception,response to organic cyclic compound,collagen fibril organization,positive regulation of transforming growth factor beta1 production,positive regulation of transcription from RNA polymerase II promoter,cartilage development,response to growth factor,axonogenesis	collagen binding	proteinaceous extracellular matrix,fibrillar collagen trimer,extracellular space,extracellular matrix,extracellular exosome	sp	1	2	uniprot_mouse_proteome	>sp|P51885|LUM_MOUSE Lumican OS=Mus musculus GN=Lum PE=1 SV=2	5	6
P16406	Enpep	P16406	AMPE_MOUSE	Glutamyl aminopeptidase	TRUE	DC12/HFD	DC12	HFD	60	P16406	225781	119507	-0.917825	0.917825	-47.0694	0.529306	0	1.17697e-09	1.16004e-08	57.869	0.0928095	Mus musculus	0.128	107956	angiogenesis,angiotensin maturation,regulation of systemic arterial blood pressure by renin-angiotensin,regulation of blood pressure,cell proliferation,cell migration,glomerulus development,peptide catabolic process	aminopeptidase activity,peptidase activity,metallopeptidase activity,zinc ion binding,peptide binding,metalloaminopeptidase activity	lysosomal membrane,plasma membrane,brush border,external side of plasma membrane,integral component of membrane,apical plasma membrane,cytoplasmic vesicle,apical part of cell,extracellular exosome	sp	1	1	uniprot_mouse_proteome	>sp|P16406|AMPE_MOUSE Glutamyl aminopeptidase OS=Mus musculus GN=Enpep PE=1 SV=1	9	10
P23953	Ces1c	P23953	EST1C_MOUSE	Carboxylesterase 1C	TRUE	DC12/HFD	DC12	HFD	90	P23953	8725946	4621696	-0.916889	0.916889	-47.035	0.52965	0	4.60598e-13	7.5498e-12	72.7078	0.0657099	Mus musculus	0.213	61055.8		hydrolase activity, acting on ester bonds,carboxylic ester hydrolase activity	extracellular space,endoplasmic reticulum lumen	sp	1	4	uniprot_mouse_proteome	>sp|P23953|EST1C_MOUSE Carboxylesterase 1C OS=Mus musculus GN=Ces1c PE=1 SV=4	11	15
Q8CB77	Tceb3	Q8CB77	ELOA1_MOUSE	Transcription elongation factor B polypeptide 3	TRUE	DC12/HFD	DC12	HFD	12	Q8CB77	32784.8	61873.2	0.91629	0.91629	88.7256	1.88726	0	0.00483751	0.00910732	9.11945	0.219694	Mus musculus	0.03	87161.4	regulation of transcription, DNA-templated,transcription elongation from RNA polymerase II promoter		extracellular space,integral component of membrane,elongin complex	sp	1	3	uniprot_mouse_proteome	>sp|Q8CB77|ELOA1_MOUSE Transcription elongation factor B polypeptide 3 OS=Mus musculus GN=Tceb3 PE=1 SV=3	2	2
Q9CYV5	Tmem135	Q9CYV5	TM135_MOUSE	Transmembrane protein 135	TRUE	DC12/HFD	DC12	HFD	54	Q9CYV5	275641	519978	0.915658	0.915658	88.643	1.88643	0	0.00193412	0.00431457	51.7778	0.15428	Mus musculus	0.14	52363.7	peroxisome organization,determination of adult lifespan,response to cold,positive regulation of gene expression,positive regulation of lipid storage,positive regulation of mitochondrial membrane potential,response to food,regulation of mitochondrial fission	molecular_function	cytoplasm,mitochondrion,peroxisome,peroxisomal membrane,lipid particle,integral component of membrane,mitochondrial membrane	sp	2	1	uniprot_mouse_proteome	>sp|Q9CYV5|TM135_MOUSE Transmembrane protein 135 OS=Mus musculus GN=Tmem135 PE=2 SV=1	9	9
A6X935;E9PVD2;E9Q5L2	Itih4	A6X935;E9PVD2;E9Q5L2	ITIH4_MOUSE;E9PVD2_MOUSE;E9Q5L2_MOUSE	Inter alpha-trypsin inhibitor, heavy chain 4;Inter alpha-trypsin inhibitor, heavy chain 4;Inter alpha-trypsin inhibitor, heavy chain 4	TRUE	DC12/HFD	DC12	HFD	72	A6X935;E9PVD2;E9Q5L2	637250	338104	-0.914394	0.914394	-46.9433	0.530567	0	2.95419e-08	2.3447e-07	53.4194	0.106525	Mus musculus	14.6%;14.7%;14.9%	104659.49;104588.41;102823.41	acute-phase response,negative regulation of endopeptidase activity,hyaluronan metabolic process,response to cytokine;;	serine-type endopeptidase inhibitor activity,protein binding,calcium ion binding,hyaluronic acid binding;;	cytoplasm,plasma membrane,extracellular exosome,blood microparticle;;	sp;tr;tr	1	2;1;1	uniprot_mouse_proteome	>sp|A6X935|ITIH4_MOUSE Inter alpha-trypsin inhibitor, heavy chain 4 OS=Mus musculus GN=Itih4 PE=1 SV=2;>tr|E9PVD2|E9PVD2_MOUSE Inter alpha-trypsin inhibitor, heavy chain 4 OS=Mus musculus GN=Itih4 PE=1 SV=1;>tr|E9Q5L2|E9Q5L2_MOUSE Inter alpha-trypsin inhibitor, heavy chain 4 OS=Mus musculus GN=Itih4 PE=1 SV=1	11	12
P00493	Hprt1	P00493	HPRT_MOUSE	Hypoxanthine-guanine phosphoribosyltransferase	TRUE	DC12/HFD	DC12	HFD	84	P00493	1.11203e+06	2.09386e+06	0.912972	0.912972	88.292	1.88292	0	7.90982e-06	3.79873e-05	80.5017	0.108124	Mus musculus	0.578	24570.4	response to amphetamine,purine nucleotide biosynthetic process,purine ribonucleoside salvage,adenine salvage,guanine salvage,grooming behavior,locomotory behavior,cytolysis,striatum development,cerebral cortex neuron differentiation,central nervous system neuron development,IMP salvage,dopamine metabolic process,hypoxanthine salvage,positive regulation of dopamine metabolic process,GMP catabolic …	nucleotide binding,magnesium ion binding,hypoxanthine phosphoribosyltransferase activity,identical protein binding,protein homodimerization activity,guanine phosphoribosyltransferase activity	cytoplasm,cytosol,extracellular exosome	sp	1	3	uniprot_mouse_proteome	>sp|P00493|HPRT_MOUSE Hypoxanthine-guanine phosphoribosyltransferase OS=Mus musculus GN=Hprt1 PE=1 SV=3	10	14
P16330;P16330-2	Cnp	P16330;P16330-2	CN37_MOUSE	2',3'-cyclic-nucleotide 3'-phosphodiesterase;Isoform CNPI of 2',3'-cyclic-nucleotide 3'-phosphodiesterase	TRUE	DC12/HFD	DC12	HFD	12	P16330;P16330-2	26080.5	13862.5	-0.911787	0.911787	-46.8474	0.531526	0	0.00394128	0.00763939	5.50727	0.136413	Mus musculus	5.7%;5.7%-2	47123.32;47123.32-2	microtubule cytoskeleton organization,axonogenesis,aging,adult locomotory behavior,cyclic nucleotide catabolic process,response to toxic substance,substantia nigra development,forebrain development,response to lipopolysaccharide,regulation of mitochondrial membrane permeability,oligodendrocyte differentiation;	RNA binding,2',3'-cyclic-nucleotide 3'-phosphodiesterase activity,cyclic nucleotide binding;	extracellular space,cytoplasm,mitochondrial outer membrane,mitochondrial inner membrane,microtubule,plasma membrane,microvillus,membrane,pseudopodium,myelin sheath abaxonal region,myelin sheath adaxonal region,melanosome,myelin sheath,perinuclear region of cytoplasm,extracellular exosome;	sp	1;	3;	uniprot_mouse_proteome	>sp|P16330|CN37_MOUSE 2',3'-cyclic-nucleotide 3'-phosphodiesterase OS=Mus musculus GN=Cnp PE=1 SV=3;>sp|P16330-2|CN37_MOUSE Isoform CNPI of 2',3'-cyclic-nucleotide 3'-phosphodiesterase OS=Mus musculus GN=Cnp	2	2
P53808;Q5SV41	Pctp	P53808;Q5SV41	PPCT_MOUSE;Q5SV41_MOUSE	Phosphatidylcholine transfer protein	TRUE	DC12/HFD	DC12	HFD	36	P53808;Q5SV41	426792	802637	0.911213	0.911213	88.0627	1.88063	0	3.4657e-08	2.69396e-07	27.795	0.104839	Mus musculus	34.1%;34.1%	24785.27;24656.11	cholesterol metabolic process,phospholipid transport;	phosphatidylcholine transporter activity,phosphatidylcholine binding;	cytosol;	sp;tr	1	2;1	uniprot_mouse_proteome	>sp|P53808|PPCT_MOUSE Phosphatidylcholine transfer protein OS=Mus musculus GN=Pctp PE=1 SV=2;>tr|Q5SV41|Q5SV41_MOUSE Phosphatidylcholine transfer protein OS=Mus musculus GN=Pctp PE=1 SV=1	6	6
P97470	Ppp4c	P97470	PP4C_MOUSE	Serine/threonine-protein phosphatase 4 catalytic subunit	TRUE	DC12/HFD	DC12	HFD	12	P97470	68066.4	36221.4	-0.910099	0.910099	-46.7851	0.532149	0	0.00399101	0.00772586	7.15449	0.11668	Mus musculus	0.098	35079.9	protein dephosphorylation,regulation of double-strand break repair via homologous recombination,NIK/NF-kappaB signaling	NF-kappaB-inducing kinase activity,protein serine/threonine phosphatase activity,protein binding,metal ion binding	nucleus,cytoplasm,microtubule organizing center,cytosol,plasma membrane,protein phosphatase 4 complex	sp	1	2	uniprot_mouse_proteome	>sp|P97470|PP4C_MOUSE Serine/threonine-protein phosphatase 4 catalytic subunit OS=Mus musculus GN=Ppp4c PE=1 SV=2	2	2
Q6GV12	Kdsr	Q6GV12	KDSR_MOUSE	3-ketodihydrosphingosine reductase	TRUE	DC12/HFD	DC12	HFD	12	Q6GV12	49275.2	92543.4	0.90927	0.90927	87.8095	1.8781	0	3.93912e-05	0.000161858	9.92442	0.104284	Mus musculus	0.09	35955.9	3-keto-sphinganine metabolic process,sphingolipid biosynthetic process,oxidation-reduction process	3-dehydrosphinganine reductase activity	endoplasmic reticulum,endoplasmic reticulum membrane,membrane,integral component of membrane	sp	1	1	uniprot_mouse_proteome	>sp|Q6GV12|KDSR_MOUSE 3-ketodihydrosphingosine reductase OS=Mus musculus GN=Kdsr PE=1 SV=1	2	2
A2A974	Cyp4a12b	A2A974	A2A974_MOUSE	Protein Cyp4a12b	TRUE	DC12/HFD	DC12	HFD	30	A2A974	184544	346174	0.907535	0.907535	87.5838	1.87584	0	0.00316778	0.00637785	19.7298	0.272371	Mus musculus	0.039	58309.4	oxidation-reduction process	iron ion binding,heme binding,Requires Ontology	extracellular space	tr	1	1	uniprot_mouse_proteome	>tr|A2A974|A2A974_MOUSE Protein Cyp4a12b OS=Mus musculus GN=Cyp4a12b PE=1 SV=1	4	5
P83917	Cbx1	P83917	CBX1_MOUSE	Chromobox protein homolog 1	TRUE	DC12/HFD	DC12	HFD	12	P83917	91027	48587	-0.905726	0.905726	-46.6236	0.533764	0	0.0190345	0.0276531	9.43298	0.153576	Mus musculus	0.151	21417.8	negative regulation of transcription, DNA-templated	protein binding,enzyme binding,identical protein binding,protein homodimerization activity,histone methyltransferase binding	chromosome, centromeric region,nuclear chromosome, telomeric region,chromatin,female pronucleus,male pronucleus,nucleus,pericentric heterochromatin,spindle,chromocenter	sp	1	1	uniprot_mouse_proteome	>sp|P83917|CBX1_MOUSE Chromobox protein homolog 1 OS=Mus musculus GN=Cbx1 PE=1 SV=1	2	2
P19157	Gstp1	P19157	GSTP1_MOUSE	Glutathione S-transferase P 1	TRUE	DC12/HFD	DC12	HFD	180	P19157	69808432	37278092	-0.905073	0.905073	-46.5994	0.534006	0	6.68529e-21	2.8004e-19	143.65	0.0558748	Mus musculus	0.624	23609.2	response to reactive oxygen species,negative regulation of acute inflammatory response,glutathione metabolic process,xenobiotic metabolic process,response to toxic substance,negative regulation of biosynthetic process,oligodendrocyte development,animal organ regeneration,response to nutrient levels,response to estradiol,negative regulation of interleukin-1 beta production,negative regulation of t…	glutathione transferase activity,glutathione peroxidase activity,protein binding,drug binding,JUN kinase binding,kinase regulator activity,S-nitrosoglutathione binding,dinitrosyl-iron complex binding	extracellular space,intracellular,nucleus,cytoplasm,mitochondrion,cytosol,plasma membrane,vesicle,protein complex,extracellular exosome,TRAF2-GSTP1 complex	sp	1	2	uniprot_mouse_proteome	>sp|P19157|GSTP1_MOUSE Glutathione S-transferase P 1 OS=Mus musculus GN=Gstp1 PE=1 SV=2	13	30
A0A0R4J0B2;Q8VCI0	Plbd1	A0A0R4J0B2;Q8VCI0	A0A0R4J0B2_MOUSE;PLBL1_MOUSE	Phospholipase B-like 1	TRUE	DC12/HFD	DC12	HFD	42	A0A0R4J0B2;Q8VCI0	205294	383569	0.901795	0.901795	86.8389	1.86839	0	2.53152e-05	0.000108452	24.7885	0.157081	Mus musculus	14%;14%	63018.42;62998.43	;biological_process,lipid catabolic process	;molecular_function,hydrolase activity	;extracellular space,lysosome	tr;sp	1	1	uniprot_mouse_proteome	>tr|A0A0R4J0B2|A0A0R4J0B2_MOUSE Phospholipase B-like 1 OS=Mus musculus GN=Plbd1 PE=1 SV=1;>sp|Q8VCI0|PLBL1_MOUSE Phospholipase B-like 1 OS=Mus musculus GN=Plbd1 PE=1 SV=1	6	7
Q8BLF1	Nceh1	Q8BLF1	NCEH1_MOUSE	Neutral cholesterol ester hydrolase 1	TRUE	DC12/HFD	DC12	HFD	48	Q8BLF1	149932	278949	0.895698	0.895698	86.051	1.86051	0	9.17259e-11	1.11551e-09	36.0045	0.083947	Mus musculus	0.206	45739.6	protein dephosphorylation,xenobiotic metabolic process,catabolic process,lipid catabolic process,SMAD protein signal transduction	serine hydrolase activity,phosphate ion binding,carboxylic ester hydrolase activity	endoplasmic reticulum,membrane,integral component of membrane	sp	1	1	uniprot_mouse_proteome	>sp|Q8BLF1|NCEH1_MOUSE Neutral cholesterol ester hydrolase 1 OS=Mus musculus GN=Nceh1 PE=1 SV=1	7	8
Q5FW57	Gm4952	Q5FW57	GLYAL_MOUSE	Glycine N-acyltransferase-like protein	TRUE	DC12/HFD	DC12	HFD	156	Q5FW57	4.01431e+06	7446529	0.891417	0.891417	85.4998	1.855	0	6.4485e-15	1.3141e-13	144.76	0.0743793	Mus musculus	0.753	34168.4	biological_process	molecular_function,glycine N-acyltransferase activity	mitochondrion	sp	1	3	uniprot_mouse_proteome	>sp|Q5FW57|GLYAL_MOUSE Glycine N-acyltransferase-like protein OS=Mus musculus GN=Gm4952 PE=1 SV=3	18	26
Q9ET22	Dpp7	Q9ET22	DPP2_MOUSE	Dipeptidyl peptidase 2	TRUE	DC12/HFD	DC12	HFD	30	Q9ET22	148095	272760	0.881105	0.881105	84.1785	1.84179	0	0.000872426	0.00220493	18.3302	0.152378	Mus musculus	0.156	56253.5	proteolysis	serine-type peptidase activity,dipeptidyl-peptidase activity	lysosome,Golgi apparatus,cytosol,cytoplasmic vesicle,vesicle,intracellular membrane-bounded organelle,extracellular exosome	sp	1	2	uniprot_mouse_proteome	>sp|Q9ET22|DPP2_MOUSE Dipeptidyl peptidase 2 OS=Mus musculus GN=Dpp7 PE=1 SV=2	5	5
E9Q509	Pklr	E9Q509	E9Q509_MOUSE	Pyruvate kinase	TRUE	DC12/HFD	DC12	HFD	222	E9Q509	6815166	3.71461e+06	-0.875539	0.875539	-45.495	0.54505	0	2.29758e-16	5.87247e-15	193.926	0.0688975	Mus musculus	0.525	58820.6				tr	1	1	uniprot_mouse_proteome	>tr|E9Q509|E9Q509_MOUSE Pyruvate kinase OS=Mus musculus GN=Pklr PE=1 SV=1	26	37
B7FAU5;I7HJS1;O08579;Q3THM8	Emd	B7FAU5;I7HJS1;O08579;Q3THM8	B7FAU5_MOUSE;I7HJS1_MOUSE;EMD_MOUSE;Q3THM8_MOUSE	Emerin	TRUE	DC12/HFD	DC12	HFD	12	B7FAU5;I7HJS1;O08579;Q3THM8	25068.9	13678.9	-0.873942	0.873942	-45.4346	0.545654	0	0.0102055	0.0164597	8.30156	0.159274	Mus musculus	17.1%;13%;11.2%;18.4%	19413.57;25134.74;29435.54;18210.96	;;negative regulation of catenin import into nucleus,skeletal muscle cell differentiation,positive regulation of protein export from nucleus,negative regulation of fibroblast proliferation,regulation of canonical Wnt signaling pathway,cellular response to growth factor stimulus;	;;actin binding,protein binding,cadherin binding,beta-tubulin binding;	;;nucleus,nuclear envelope,nuclear inner membrane,nuclear outer membrane,nuclear lamina,nucleoplasm,cytoplasm,endoplasmic reticulum,microtubule,membrane,integral component of membrane,nuclear membrane,spindle pole centrosome,cortical endoplasmic reticulum;	tr;tr;sp;tr	1	1	uniprot_mouse_proteome	>tr|B7FAU5|B7FAU5_MOUSE Emerin OS=Mus musculus GN=Emd PE=1 SV=1;>tr|I7HJS1|I7HJS1_MOUSE Emerin OS=Mus musculus GN=Emd PE=1 SV=1;>sp|O08579|EMD_MOUSE Emerin OS=Mus musculus GN=Emd PE=1 SV=1;>tr|Q3THM8|Q3THM8_MOUSE Emerin OS=Mus musculus GN=Emd PE=1 SV=1	2	2
Q5BL07	Pex1	Q5BL07	PEX1_MOUSE	Peroxisome biogenesis factor 1	TRUE	DC12/HFD	DC12	HFD	72	Q5BL07	160170	293400	0.873268	0.873268	83.1807	1.83181	0	6.55145e-08	4.68227e-07	60.5316	0.0848961	Mus musculus	0.118	141428	protein targeting to peroxisome,peroxisome organization,protein import into peroxisome matrix,microtubule-based peroxisome localization	ATP binding,protein C-terminus binding,lipid binding,protein complex binding,ATPase activity, coupled	cytoplasm,peroxisome,peroxisomal membrane,cytosol,extracellular exosome	sp	1	2	uniprot_mouse_proteome	>sp|Q5BL07|PEX1_MOUSE Peroxisome biogenesis factor 1 OS=Mus musculus GN=Pex1 PE=1 SV=2	12	12
A2AQN4;Q9QXG4	Acss2	A2AQN4;Q9QXG4	A2AQN4_MOUSE;ACSA_MOUSE	Acetyl-coenzyme A synthetase, cytoplasmic;Acetyl-coenzyme A synthetase, cytoplasmic	TRUE	DC12/HFD	DC12	HFD	138	A2AQN4;Q9QXG4	1810878	3.31437e+06	0.872044	0.872044	83.0254	1.83025	0	1.92201e-21	8.78298e-20	106.419	0.0522747	Mus musculus	27.7%;28.2%	80386.86;78862.01	;acetyl-CoA biosynthetic process,lipid biosynthetic process,acetate biosynthetic process,acetyl-CoA biosynthetic process from acetate,propionate biosynthetic process	;acetate-CoA ligase activity,ATP binding,AMP binding	;nucleoplasm,cytoplasm,cytosol,intracellular membrane-bounded organelle	tr;sp	1	1;2	uniprot_mouse_proteome	>tr|A2AQN4|A2AQN4_MOUSE Acetyl-coenzyme A synthetase, cytoplasmic OS=Mus musculus GN=Acss2 PE=1 SV=1;>sp|Q9QXG4|ACSA_MOUSE Acetyl-coenzyme A synthetase, cytoplasmic OS=Mus musculus GN=Acss2 PE=1 SV=2	16	23
P01868;P01869	Ighg1	P01868;P01869	IGHG1_MOUSE;IGH1M_MOUSE	Ig gamma-1 chain C region secreted form;Ig gamma-1 chain C region, membrane-bound form	TRUE	DC12/HFD	DC12	HFD	30	P01868;P01869	499664	273320	-0.870371	0.870371	-45.2994	0.547006	0	0.000234325	0.000733115	25.0355	0.181125	Mus musculus	26.2%;21.6%	35704.56;43386.5	;antibody-dependent cellular cytotoxicity,positive regulation of type IIa hypersensitivity,positive regulation of type I hypersensitivity,humoral immune response mediated by circulating immunoglobulin,phagocytosis, recognition,phagocytosis, engulfment,complement activation, classical pathway,immunoglobulin mediated immune response,antibacterial humoral response,defense response to bacterium,innat…	;antigen binding,immunoglobulin receptor binding	;extracellular space,external side of plasma membrane,integral component of membrane,immunoglobulin complex, circulating,blood microparticle	sp	1	1;2	uniprot_mouse_proteome	>sp|P01868|IGHG1_MOUSE Ig gamma-1 chain C region secreted form OS=Mus musculus GN=Ighg1 PE=1 SV=1;>sp|P01869|IGH1M_MOUSE Ig gamma-1 chain C region, membrane-bound form OS=Mus musculus GN=Ighg1 PE=1 SV=2	5	5
Q9CPR5	Mrpl15	Q9CPR5	RM15_MOUSE	39S ribosomal protein L15, mitochondrial	TRUE	DC12/HFD	DC12	HFD	12	Q9CPR5	21729.6	39718.9	0.870169	0.870169	82.7877	1.82788	0	0.0225939	0.0318128	8.07069	0.222041	Mus musculus	0.108	33541.8	mitochondrial genome maintenance,translation,cellular response to leukemia inhibitory factor	RNA binding,structural constituent of ribosome	mitochondrion,mitochondrial large ribosomal subunit	sp	1	1	uniprot_mouse_proteome	>sp|Q9CPR5|RM15_MOUSE 39S ribosomal protein L15, mitochondrial OS=Mus musculus GN=Mrpl15 PE=1 SV=1	2	2
P22315;Q544X6	Fech	P22315;Q544X6	HEMH_MOUSE;Q544X6_MOUSE	Ferrochelatase, mitochondrial;Ferrochelatase	TRUE	DC12/HFD	DC12	HFD	78	P22315;Q544X6	1.5376e+06	841960	-0.868857	0.868857	-45.242	0.54758	0	1.82468e-10	2.1497e-09	75.4197	0.0685918	Mus musculus	27.6%;27.5%	47130.37;47421.68	porphyrin-containing compound biosynthetic process,heme biosynthetic process,cholesterol metabolic process,response to light stimulus,detection of UV,regulation of gene expression,regulation of eIF2 alpha phosphorylation by heme,erythrocyte differentiation,very-low-density lipoprotein particle assembly,protoporphyrinogen IX metabolic process,regulation of hemoglobin biosynthetic process,iron ion …	ferrochelatase activity,iron ion binding,protein binding,heme binding,iron-responsive element binding,tetrapyrrole binding,2 iron, 2 sulfur cluster binding;	mitochondrion,mitochondrial inner membrane;	sp;tr	1	2;1	uniprot_mouse_proteome	>sp|P22315|HEMH_MOUSE Ferrochelatase, mitochondrial OS=Mus musculus GN=Fech PE=1 SV=2;>tr|Q544X6|Q544X6_MOUSE Ferrochelatase OS=Mus musculus GN=Fech PE=1 SV=1	8	13
A2A9X5;Q9JM14	Nt5c	A2A9X5;Q9JM14	A2A9X5_MOUSE;NT5C_MOUSE	5'(3')-deoxyribonucleotidase, cytosolic type;5'(3')-deoxyribonucleotidase, cytosolic type	TRUE	DC12/HFD	DC12	HFD	24	A2A9X5;Q9JM14	366664	201761	-0.86181	0.86181	-44.9738	0.550262	0	0.00018334	0.000601036	17.2437	0.123707	Mus musculus	35.6%;34.5%	21939.21;23076.46	;pyrimidine deoxyribonucleotide catabolic process,deoxyribonucleotide catabolic process,dephosphorylation	;nucleotidase activity,5'-nucleotidase activity,phosphatase activity,pyrimidine nucleotide binding,metal ion binding	;nucleus,cytoplasm,mitochondrion,cytosol,extracellular exosome	tr;sp	1	1	uniprot_mouse_proteome	>tr|A2A9X5|A2A9X5_MOUSE 5'(3')-deoxyribonucleotidase, cytosolic type OS=Mus musculus GN=Nt5c PE=1 SV=1;>sp|Q9JM14|NT5C_MOUSE 5'(3')-deoxyribonucleotidase, cytosolic type OS=Mus musculus GN=Nt5c PE=1 SV=1	4	4
P97449	Anpep	P97449	AMPN_MOUSE	Aminopeptidase N	TRUE	DC12/HFD	DC12	HFD	90	P97449	707016	389047	-0.861799	0.861799	-44.9734	0.550266	0	2.8748e-08	2.30598e-07	72.2497	0.097415	Mus musculus	0.179	109651	angiogenesis,proteolysis,signal transduction,cell-cell signaling,regulation of blood pressure,cell differentiation,peptide catabolic process	zinc ion binding,peptide binding,metalloaminopeptidase activity	extracellular space,nucleus,cytoplasm,lysosomal membrane,endoplasmic reticulum-Golgi intermediate compartment,plasma membrane,external side of plasma membrane,integral component of membrane,extracellular exosome	sp	1	4	uniprot_mouse_proteome	>sp|P97449|AMPN_MOUSE Aminopeptidase N OS=Mus musculus GN=Anpep PE=1 SV=4	13	15
O89020;O89020-3	Afm	O89020;O89020-3	AFAM_MOUSE	Afamin;Isoform 3 of Afamin	TRUE	DC12/HFD	DC12	HFD	54	O89020;O89020-3	349831	192978	-0.858223	0.858223	-44.8368	0.551632	0	4.34969e-06	2.28548e-05	50.136	0.124787	Mus musculus	16.1%;16.1%-3	69379.08;69379.08-3	vitamin transport;	vitamin E binding;	extracellular space,extracellular exosome,blood microparticle;	sp	1;	2;	uniprot_mouse_proteome	>sp|O89020|AFAM_MOUSE Afamin OS=Mus musculus GN=Afm PE=1 SV=2;>sp|O89020-3|AFAM_MOUSE Isoform 3 of Afamin OS=Mus musculus GN=Afm	8	9
P47856;P47856-2	Gfpt1	P47856;P47856-2	GFPT1_MOUSE	Glutamine--fructose-6-phosphate aminotransferase [isomerizing] 1;Isoform 2 of Glutamine--fructose-6-phosphate aminotransferase [isomerizing] 1	TRUE	DC12/HFD	DC12	HFD	72	P47856;P47856-2	272233	151893	-0.841793	0.841793	-44.205	0.55795	0	9.03037e-09	7.96363e-08	65.5198	0.0819873	Mus musculus	23%;23%-2	78539.12;78539.12-2	fructose 6-phosphate metabolic process,UDP-N-acetylglucosamine metabolic process,UDP-N-acetylglucosamine biosynthetic process,protein N-linked glycosylation,glutamine metabolic process,circadian regulation of gene expression;	glutamine-fructose-6-phosphate transaminase (isomerizing) activity,carbohydrate derivative binding;	extracellular exosome;	sp	1;	3;	uniprot_mouse_proteome	>sp|P47856|GFPT1_MOUSE Glutamine--fructose-6-phosphate aminotransferase [isomerizing] 1 OS=Mus musculus GN=Gfpt1 PE=1 SV=3;>sp|P47856-2|GFPT1_MOUSE Isoform 2 of Glutamine--fructose-6-phosphate aminotransferase [isomerizing] 1 OS=Mus musculus GN=Gfpt1	11	12
Q9D379	Ephx1	Q9D379	HYEP_MOUSE	Epoxide hydrolase 1	TRUE	DC12/HFD	DC12	HFD	234	Q9D379	8847341	15835113	0.839811	0.839811	78.9816	1.78982	0	1.88981e-31	1.89989e-29	183.599	0.0453305	Mus musculus	0.631	52576.5	liver development,cellular aromatic compound metabolic process,response to toxic substance,response to organic cyclic compound,aromatic compound catabolic process,diol biosynthetic process,cellular response to glucocorticoid stimulus,epoxide metabolic process	epoxide hydrolase activity,enzyme binding,cis-stilbene-oxide hydrolase activity	endoplasmic reticulum membrane,plasma membrane,integral component of membrane,organelle membrane	sp	1	2	uniprot_mouse_proteome	>sp|Q9D379|HYEP_MOUSE Epoxide hydrolase 1 OS=Mus musculus GN=Ephx1 PE=1 SV=2	25	39
O70503	Hsd17b12	O70503	DHB12_MOUSE	Very-long-chain 3-oxoacyl-CoA reductase	TRUE	DC12/HFD	DC12	HFD	114	O70503	2.33124e+06	4.15943e+06	0.835287	0.835287	78.4212	1.78421	0	6.26089e-20	2.36036e-18	91.4235	0.0543218	Mus musculus	0.452	34741.8	fatty acid biosynthetic process,estrogen biosynthetic process,positive regulation of cell-substrate adhesion,extracellular matrix organization,oxidation-reduction process	fibronectin binding,estradiol 17-beta-dehydrogenase activity,collagen binding,heparin binding,long-chain-3-hydroxyacyl-CoA dehydrogenase activity,3-oxo-arachidoyl-CoA reductase activity,3-oxo-behenoyl-CoA reductase activity,3-oxo-lignoceroyl-CoA reductase activity,Requires Ontology	proteinaceous extracellular matrix,endoplasmic reticulum membrane,integral component of membrane	sp	1	1	uniprot_mouse_proteome	>sp|O70503|DHB12_MOUSE Very-long-chain 3-oxoacyl-CoA reductase OS=Mus musculus GN=Hsd17b12 PE=1 SV=1	13	19
Q8C7H1	Mmaa	Q8C7H1	MMAA_MOUSE	Methylmalonic aciduria type A homolog, mitochondrial	TRUE	DC12/HFD	DC12	HFD	36	Q8C7H1	246501	138833	-0.82824	0.82824	-43.6784	0.563216	0	2.61201e-08	2.11769e-07	33.9417	0.0810826	Mus musculus	0.178	45932.3	biological_process,cobalamin biosynthetic process	molecular_function,GTPase activity,GTP binding	cellular_component,mitochondrion	sp	1	1	uniprot_mouse_proteome	>sp|Q8C7H1|MMAA_MOUSE Methylmalonic aciduria type A homolog, mitochondrial OS=Mus musculus GN=Mmaa PE=1 SV=1	6	6
A0A0B4J1G1;P08101-2	Fcgr2b;Fcgr2	A0A0B4J1G1;P08101-2	A0A0B4J1G1_MOUSE;FCGR2_MOUSE	Low affinity immunoglobulin gamma Fc region receptor II;Isoform IIB2 of Low affinity immunoglobulin gamma Fc region receptor II	TRUE	DC12/HFD	DC12	HFD	18	A0A0B4J1G1;P08101-2	232685	131399	-0.824422	0.824422	-43.5292	0.564708	0	0.0285822	0.0387234	10.3591	0.35976	Mus musculus	14%;14.5%	32976.64;31881.19	;	;	;	tr;sp	1;	1;	uniprot_mouse_proteome	>tr|A0A0B4J1G1|A0A0B4J1G1_MOUSE Low affinity immunoglobulin gamma Fc region receptor II OS=Mus musculus GN=Fcgr2b PE=1 SV=1;>sp|P08101-2|FCGR2_MOUSE Isoform IIB2 of Low affinity immunoglobulin gamma Fc region receptor II OS=Mus musculus GN=Fcgr2	3	3
Q8K169	Ugt2b5	Q8K169	Q8K169_MOUSE	UDP-glucuronosyltransferase	TRUE	DC12/HFD	DC12	HFD	156	Q8K169	10311895	18256044	0.824065	0.824065	77.0387	1.77039	0	5.65698e-12	8.36346e-11	151.505	0.0731457	Mus musculus	0.315	60874.1				tr	1	1	uniprot_mouse_proteome	>tr|Q8K169|Q8K169_MOUSE UDP-glucuronosyltransferase OS=Mus musculus GN=Ugt2b5 PE=1 SV=1	14	26
E9QLB2;Q3UFF7	Lyplal1	E9QLB2;Q3UFF7	E9QLB2_MOUSE;LYPL1_MOUSE	Lysophospholipase-like protein 1	TRUE	DC12/HFD	DC12	HFD	36	E9QLB2;Q3UFF7	278570	492827	0.823041	0.823041	76.9131	1.76913	0	4.42556e-06	2.30925e-05	33.9658	0.101067	Mus musculus	35.1%;35.1%	26340.22;26354.24	;protein depalmitoylation,negative regulation of Golgi to plasma membrane protein transport	;palmitoyl-(protein) hydrolase activity,carboxylic ester hydrolase activity	;cytosol,extracellular exosome	tr;sp	1	1;3	uniprot_mouse_proteome	>tr|E9QLB2|E9QLB2_MOUSE Lysophospholipase-like protein 1 OS=Mus musculus GN=Lyplal1 PE=1 SV=1;>sp|Q3UFF7|LYPL1_MOUSE Lysophospholipase-like protein 1 OS=Mus musculus GN=Lyplal1 PE=1 SV=3	6	6
Q8VCH6	Dhcr24	Q8VCH6	DHC24_MOUSE	Delta(24)-sterol reductase	TRUE	DC12/HFD	DC12	HFD	78	Q8VCH6	635743	1.12183e+06	0.819343	0.819343	76.4603	1.7646	0	5.12661e-07	3.1946e-06	73.9621	0.100342	Mus musculus	0.236	60112.3	cholesterol biosynthetic process,response to oxidative stress,Ras protein signal transduction,protein localization,cholesterol metabolic process,negative regulation of cell proliferation,response to hormone,tissue development,sterol metabolic process,male genitalia development,plasminogen activation,amyloid precursor protein catabolic process,negative regulation of apoptotic process,negative regu…	delta24(24-1) sterol reductase activity,oxidoreductase activity, acting on CH-OH group of donors,oxidoreductase activity, acting on the CH-CH group of donors, NAD or NADP as acceptor,enzyme binding,peptide antigen binding,delta24-sterol reductase activity,flavin adenine dinucleotide binding	Golgi membrane,nucleus,endoplasmic reticulum,endoplasmic reticulum membrane,cytosol,cytoskeleton,membrane,integral component of membrane	sp	1	1	uniprot_mouse_proteome	>sp|Q8VCH6|DHC24_MOUSE Delta(24)-sterol reductase OS=Mus musculus GN=Dhcr24 PE=1 SV=1	11	13
A0A140LIU9;P50637	Tspo	A0A140LIU9;P50637	A0A140LIU9_MOUSE;TSPO_MOUSE	Translocator protein (Fragment);Translocator protein	TRUE	DC12/HFD	DC12	HFD	18	A0A140LIU9;P50637	134243	236067	0.81435	0.81435	75.8506	1.75851	0	0.015333	0.0233321	14.2924	0.214115	Mus musculus	13.7%;8.3%	11341.18;18840.85	;steroid biosynthetic process,chloride transport,lipid transport,signal transduction,aging,glial cell migration,response to manganese ion,response to vitamin B1,negative regulation of mitochondrion organization,positive regulation of necrotic cell death,peripheral nervous system axon regeneration,adrenal gland development,negative regulation of protein ubiquitination,response to progesterone,nega…	;androgen binding,benzodiazepine receptor activity,ion channel binding	;mitochondrion,mitochondrial outer membrane,integral component of membrane,extracellular exosome	tr;sp	1	2;1	uniprot_mouse_proteome	>tr|A0A140LIU9|A0A140LIU9_MOUSE Translocator protein (Fragment) OS=Mus musculus GN=Tspo PE=1 SV=2;>sp|P50637|TSPO_MOUSE Translocator protein OS=Mus musculus GN=Tspo PE=1 SV=1	2	3
Q9DCE9	Igtp	Q9DCE9	Q9DCE9_MOUSE	Protein Igtp	TRUE	DC12/HFD	DC12	HFD	24	Q9DCE9	132703	75598	-0.811782	0.811782	-43.0322	0.569678	0	0.036094	0.0469222	21.7154	0.188323	Mus musculus	0.137	48493.6	defense response,cellular response to interferon-beta	GTPase activity,GTP binding	endoplasmic reticulum membrane,cytosol	tr	1	1	uniprot_mouse_proteome	>tr|Q9DCE9|Q9DCE9_MOUSE Protein Igtp OS=Mus musculus GN=Igtp PE=1 SV=1	4	4
P56389	Cda	P56389	CDD_MOUSE	Cytidine deaminase	TRUE	DC12/HFD	DC12	HFD	36	P56389	82944.6	145284	0.808655	0.808655	75.1578	1.75158	0	0.0100457	0.0162281	33.837	0.164707	Mus musculus	0.452	16131.4	cytidine deamination,negative regulation of cell growth,negative regulation of nucleotide metabolic process,protein homotetramerization	nucleoside binding,cytidine deaminase activity,zinc ion binding,identical protein binding,protein homodimerization activity	cytosol	sp	1	2	uniprot_mouse_proteome	>sp|P56389|CDD_MOUSE Cytidine deaminase OS=Mus musculus GN=Cda PE=1 SV=2	5	6
Q9WVJ3;Q9WVJ3-2	Cpq	Q9WVJ3;Q9WVJ3-2	CBPQ_MOUSE	Carboxypeptidase Q;Isoform 2 of Carboxypeptidase Q	TRUE	DC12/HFD	DC12	HFD	24	Q9WVJ3;Q9WVJ3-2	85307.2	148983	0.804406	0.804406	74.6427	1.74643	0	6.50585e-05	0.000250916	19.327	0.121387	Mus musculus	11.9%;11.9%-2	51813.28;51813.28-2	proteolysis,thyroid hormone generation,tissue regeneration,peptide catabolic process;	carboxypeptidase activity,protein homodimerization activity,metal ion binding,metallodipeptidase activity;	extracellular space,cytoplasm,lysosome,endoplasmic reticulum,Golgi apparatus,extracellular exosome;	sp	1;	1;	uniprot_mouse_proteome	>sp|Q9WVJ3|CBPQ_MOUSE Carboxypeptidase Q OS=Mus musculus GN=Cpq PE=1 SV=1;>sp|Q9WVJ3-2|CBPQ_MOUSE Isoform 2 of Carboxypeptidase Q OS=Mus musculus GN=Cpq	4	4
O09117-2	Sypl1	O09117-2	SYPL1_MOUSE	Isoform 2 of Synaptophysin-like protein 1	TRUE	DC12/HFD	DC12	HFD	18	O09117-2	321185	184013	-0.803594	0.803594	-42.708	0.57292	0	0.00298676	0.00607013	14.8319	0.15235	Mus musculus	0.185	26750.9				sp			uniprot_mouse_proteome	>sp|O09117-2|SYPL1_MOUSE Isoform 2 of Synaptophysin-like protein 1 OS=Mus musculus GN=Sypl1	3	3
A0A0R4J092;D6RGR1;Q8K2I4	Manba	A0A0R4J092;D6RGR1;Q8K2I4	A0A0R4J092_MOUSE;D6RGR1_MOUSE;MANBA_MOUSE	Beta-mannosidase	TRUE	DC12/HFD	DC12	HFD	18	A0A0R4J092;D6RGR1;Q8K2I4	54300.2	94722.4	0.802748	0.802748	74.442	1.74442	0	8.70801e-05	0.000320285	15.8536	0.10037	Mus musculus	3.5%;16.7%;3.5%	100847.79;21073.03;100830.85	;;carbohydrate metabolic process,glycoprotein catabolic process	;;beta-mannosidase activity,hydrolase activity	;;extracellular space,lysosome,intracellular membrane-bounded organelle	tr;tr;sp	1	1	uniprot_mouse_proteome	>tr|A0A0R4J092|A0A0R4J092_MOUSE Beta-mannosidase OS=Mus musculus GN=Manba PE=1 SV=1;>tr|D6RGR1|D6RGR1_MOUSE Beta-mannosidase OS=Mus musculus GN=Manba PE=1 SV=1;>sp|Q8K2I4|MANBA_MOUSE Beta-mannosidase OS=Mus musculus GN=Manba PE=1 SV=1	3	3
Q2TPA8	Hsdl2	Q2TPA8	HSDL2_MOUSE	Hydroxysteroid dehydrogenase-like protein 2	TRUE	DC12/HFD	DC12	HFD	78	Q2TPA8	902354	1.5719e+06	0.800748	0.800748	74.2004	1.742	0	8.87187e-12	1.25035e-10	70.892	0.082891	Mus musculus	0.322	54208.4	biological_process,oxidation-reduction process	molecular_function,oxidoreductase activity	mitochondrion,peroxisome,membrane	sp	1	1	uniprot_mouse_proteome	>sp|Q2TPA8|HSDL2_MOUSE Hydroxysteroid dehydrogenase-like protein 2 OS=Mus musculus GN=Hsdl2 PE=1 SV=1	11	13
D3YU12;G5E8S7;Q8K2T1;Q8K2T1-2	Nmral1	D3YU12;G5E8S7;Q8K2T1;Q8K2T1-2	D3YU12_MOUSE;G5E8S7_MOUSE;NMRL1_MOUSE;NMRL1_MOUSE	NmrA-like family domain-containing protein 1;NmrA-like family domain containing 1, isoform CRA_a;NmrA-like family domain-containing protein 1;Isoform 2 of NmrA-like family domain-containing protein 1	TRUE	DC12/HFD	DC12	HFD	12	D3YU12;G5E8S7;Q8K2T1;Q8K2T1-2	93013.4	53516.1	-0.797465	0.797465	-42.4641	0.575359	0	0.0237535	0.0331363	6.58065	0.167011	Mus musculus	8.4%;8.6%;8.1%;8.1%-2	33081.71;31712.07;34376.15;34376.15-2	;;biological_process;	;;molecular_function,identical protein binding;	;;nucleus,perinuclear region of cytoplasm;	tr;tr;sp;sp	1;1;1;	1;1;1;	uniprot_mouse_proteome	>tr|D3YU12|D3YU12_MOUSE NmrA-like family domain-containing protein 1 OS=Mus musculus GN=Nmral1 PE=1 SV=1;>tr|G5E8S7|G5E8S7_MOUSE NmrA-like family domain containing 1, isoform CRA_a OS=Mus musculus GN=Nmral1 PE=1 SV=1;>sp|Q8K2T1|NMRL1_MOUSE NmrA-like family domain-containing protein 1 OS=Mus musculus GN=Nmral1 PE=1 SV=1;>sp|Q8K2T1-2|NMRL1_MOUSE Isoform 2 of NmrA-like family domain-containing prote…	2	2
Q8VBW8	Ttc36	Q8VBW8	TTC36_MOUSE	Tetratricopeptide repeat protein 36	TRUE	DC12/HFD	DC12	HFD	24	Q8VBW8	94402.4	54379.1	-0.79577	0.79577	-42.3964	0.576036	0	0.0142253	0.0220244	19.4072	0.142689	Mus musculus	0.242	20132.5	biological_process	molecular_function	cellular_component	sp	1	1	uniprot_mouse_proteome	>sp|Q8VBW8|TTC36_MOUSE Tetratricopeptide repeat protein 36 OS=Mus musculus GN=Ttc36 PE=1 SV=1	4	4
Q9JJW0	Pxmp4	Q9JJW0	PXMP4_MOUSE	Peroxisomal membrane protein 4	TRUE	DC12/HFD	DC12	HFD	36	Q9JJW0	706401	1.22458e+06	0.793733	0.793733	73.3554	1.73355	0	2.13568e-06	1.20622e-05	30.2725	0.0896598	Mus musculus	0.193	24196.2	biological_process	molecular_function	peroxisome,peroxisomal membrane,integral component of membrane	sp	1	3	uniprot_mouse_proteome	>sp|Q9JJW0|PXMP4_MOUSE Peroxisomal membrane protein 4 OS=Mus musculus GN=Pxmp4 PE=1 SV=3	4	6
O35488	Slc27a2	O35488	S27A2_MOUSE	Very long-chain acyl-CoA synthetase	TRUE	DC12/HFD	DC12	HFD	306	O35488	7789999	13494617	0.792689	0.792689	73.23	1.7323	0	7.54128e-40	1.13722e-37	247.188	0.0376525	Mus musculus	0.54	70422.6	very long-chain fatty acid metabolic process,fatty acid alpha-oxidation,long-chain fatty acid metabolic process,fatty acid beta-oxidation,bile acid biosynthetic process,fatty acid transport,very long-chain fatty acid catabolic process,long-chain fatty acid import,methyl-branched fatty acid metabolic process	long-chain fatty acid-CoA ligase activity,receptor binding,ATP binding,fatty acid transporter activity,enzyme binding,very long-chain fatty acid-CoA ligase activity,phytanate-CoA ligase activity,pristanate-CoA ligase activity,decanoate--CoA ligase activity	mitochondrion,peroxisome,peroxisomal membrane,integral component of peroxisomal membrane,endoplasmic reticulum,endoplasmic reticulum lumen,endoplasmic reticulum membrane,integral component of endoplasmic reticulum membrane,extracellular exosome	sp	1	2	uniprot_mouse_proteome	>sp|O35488|S27A2_MOUSE Very long-chain acyl-CoA synthetase OS=Mus musculus GN=Slc27a2 PE=1 SV=2	33	51
Q80W47	Wipi2	Q80W47	WIPI2_MOUSE	WD repeat domain phosphoinositide-interacting protein 2	TRUE	DC12/HFD	DC12	HFD	18	Q80W47	41679.8	24096.9	-0.7905	0.7905	-42.1856	0.578144	0	0.00640972	0.0114254	11.1876	0.187922	Mus musculus	0.121	48477.1	autophagosome assembly,mitophagy,protein lipidation,protein localization to pre-autophagosomal structure,nucleophagy,protein lipidation involved in autophagosome assembly,xenophagy	protein binding,phosphatidylinositol-5-phosphate binding,phosphatidylinositol-3-phosphate binding,phosphatidylinositol-3,5-bisphosphate binding	pre-autophagosomal structure,autophagosome,cytosol,extrinsic component of membrane,pre-autophagosomal structure membrane,protein complex,membrane	sp	1	1	uniprot_mouse_proteome	>sp|Q80W47|WIPI2_MOUSE WD repeat domain phosphoinositide-interacting protein 2 OS=Mus musculus GN=Wipi2 PE=1 SV=1	3	3
Q9DC50	Crot	Q9DC50	OCTC_MOUSE	Peroxisomal carnitine O-octanoyltransferase	TRUE	DC12/HFD	DC12	HFD	168	Q9DC50	2.07195e+06	3.58256e+06	0.790001	0.790001	72.9076	1.72908	0	4.23215e-18	1.38741e-16	156.783	0.0612035	Mus musculus	0.346	70264.4	generation of precursor metabolites and energy,fatty acid metabolic process,fatty acid beta-oxidation,carnitine metabolic process,fatty acid transport,coenzyme A metabolic process,medium-chain fatty acid metabolic process	receptor binding,carnitine O-octanoyltransferase activity	mitochondrion,peroxisome,intracellular membrane-bounded organelle	sp	1	1	uniprot_mouse_proteome	>sp|Q9DC50|OCTC_MOUSE Peroxisomal carnitine O-octanoyltransferase OS=Mus musculus GN=Crot PE=1 SV=1	19	28
P29758	Oat	P29758	OAT_MOUSE	Ornithine aminotransferase, mitochondrial	TRUE	DC12/HFD	DC12	HFD	138	P29758	3.12514e+06	5.39959e+06	0.788928	0.788928	72.779	1.72779	0	1.73157e-13	3.03629e-12	134.544	0.0606244	Mus musculus	0.517	48354.6	protein hexamerization,L-proline biosynthetic process	ornithine-oxo-acid transaminase activity,pyridoxal phosphate binding,identical protein binding	nucleoplasm,mitochondrion,mitochondrial matrix	sp	1	1	uniprot_mouse_proteome	>sp|P29758|OAT_MOUSE Ornithine aminotransferase, mitochondrial OS=Mus musculus GN=Oat PE=1 SV=1	13	23
Q91WG0	Ces2c	Q91WG0	EST2C_MOUSE	Acylcarnitine hydrolase	TRUE	DC12/HFD	DC12	HFD	126	Q91WG0	5.94048e+06	10263559	0.78888	0.78888	72.7733	1.72773	0	5.37865e-07	3.32418e-06	118.796	0.0925587	Mus musculus	0.323	62469.6		acylcarnitine hydrolase activity	endoplasmic reticulum,intracellular membrane-bounded organelle	sp	1	1	uniprot_mouse_proteome	>sp|Q91WG0|EST2C_MOUSE Acylcarnitine hydrolase OS=Mus musculus GN=Ces2c PE=1 SV=1	15	21
A0A0R4J0B6;Q7TMS5;S4R2E1	Abcg2	A0A0R4J0B6;Q7TMS5;S4R2E1	A0A0R4J0B6_MOUSE;ABCG2_MOUSE;S4R2E1_MOUSE	ATP-binding cassette sub-family G member 2	TRUE	DC12/HFD	DC12	HFD	42	A0A0R4J0B6;Q7TMS5;S4R2E1	382586	658213	0.782769	0.782769	72.043	1.72043	0	4.42512e-06	2.30925e-05	31.4088	0.105915	Mus musculus	11.9%;11.9%;13.5%	73021.92;72977.81;63607.93	;drug transmembrane transport,cholesterol efflux,xenobiotic transport,urate metabolic process;	;ATP binding,xenobiotic-transporting ATPase activity,ATPase activity, coupled to transmembrane movement of substances,protein homodimerization activity,cholesterol transporter activity;	;nucleus,plasma membrane,integral component of membrane,apical plasma membrane,mitochondrial membrane,receptor complex;	tr;sp;tr	1	1	uniprot_mouse_proteome	>tr|A0A0R4J0B6|A0A0R4J0B6_MOUSE ATP-binding cassette sub-family G member 2 OS=Mus musculus GN=Abcg2 PE=1 SV=1;>sp|Q7TMS5|ABCG2_MOUSE ATP-binding cassette sub-family G member 2 OS=Mus musculus GN=Abcg2 PE=1 SV=1;>tr|S4R2E1|S4R2E1_MOUSE ATP-binding cassette sub-family G member 2 OS=Mus musculus GN=Abcg2 PE=1 SV=1	7	7
Q9DB16;Q9DB16-2	Cab39l	Q9DB16;Q9DB16-2	CB39L_MOUSE	Calcium-binding protein 39-like;Isoform 2 of Calcium-binding protein 39-like	TRUE	DC12/HFD	DC12	HFD	18	Q9DB16;Q9DB16-2	25398.4	43691.7	0.782623	0.782623	72.0255	1.72026	0	0.0117316	0.0186957	12.4379	0.141413	Mus musculus	8.9%;8.9%-2	39105.57;39105.57-2	biological_process;	molecular_function;	extracellular exosome;	sp	1;	3;	uniprot_mouse_proteome	>sp|Q9DB16|CB39L_MOUSE Calcium-binding protein 39-like OS=Mus musculus GN=Cab39l PE=1 SV=3;>sp|Q9DB16-2|CB39L_MOUSE Isoform 2 of Calcium-binding protein 39-like OS=Mus musculus GN=Cab39l	3	3
A0A087WSP5;P42225;Q8C3V4;Q99K94	Stat1	A0A087WSP5;P42225;Q8C3V4;Q99K94	A0A087WSP5_MOUSE;STAT1_MOUSE;Q8C3V4_MOUSE;Q99K94_MOUSE	Signal transducer and activator of transcription;Signal transducer and activator of transcription 1;Signal transducer and activator of transcription;Signal transducer and activator of transcription	TRUE	DC12/HFD	DC12	HFD	60	A0A087WSP5;P42225;Q8C3V4;Q99K94	225175	131191	-0.779373	0.779373	-41.738	0.58262	0	0.0223861	0.0316197	56.1434	0.149248	Mus musculus	14.3%;14.4%;14.4%;15.2%	88032.49;87197.4;87314.62;83106.89	;negative regulation of transcription from RNA polymerase II promoter,negative regulation of endothelial cell proliferation,positive regulation of mesenchymal cell proliferation,positive regulation of defense response to virus by host,negative regulation of mesenchymal to epithelial transition involved in metanephros morphogenesis,transcription, DNA-templated,apoptotic process,activation of cyste…	;RNA polymerase II core promoter proximal region sequence-specific DNA binding,RNA polymerase II core promoter sequence-specific DNA binding,transcription factor activity, RNA polymerase II core promoter sequence-specific,core promoter binding,double-stranded DNA binding,transcription factor activity, sequence-specific DNA binding,signal transducer activity,tumor necrosis factor receptor binding,…	;nuclear chromatin,nucleus,nucleoplasm,nucleolus,cytoplasm,cytosol,axon,dendrite,protein complex,perinuclear region of cytoplasm;;	tr;sp;tr;tr	1	1	uniprot_mouse_proteome	>tr|A0A087WSP5|A0A087WSP5_MOUSE Signal transducer and activator of transcription OS=Mus musculus GN=Stat1 PE=1 SV=1;>sp|P42225|STAT1_MOUSE Signal transducer and activator of transcription 1 OS=Mus musculus GN=Stat1 PE=1 SV=1;>tr|Q8C3V4|Q8C3V4_MOUSE Signal transducer and activator of transcription OS=Mus musculus GN=Stat1 PE=1 SV=1;>tr|Q99K94|Q99K94_MOUSE Signal transducer and activator of transcr…	9	10
A0A0U1RP13;Q8VDP6	Cdipt	A0A0U1RP13;Q8VDP6	A0A0U1RP13_MOUSE;CDIPT_MOUSE	CDP-diacylglycerol--inositol 3-phosphatidyltransferase	TRUE	DC12/HFD	DC12	HFD	36	A0A0U1RP13;Q8VDP6	101621	174386	0.779089	0.779089	71.6047	1.71605	0	2.04741e-06	1.16509e-05	33.9988	0.106583	Mus musculus	31.4%;27.2%	20291.95;23598.9	;phosphatidylinositol biosynthetic process,CDP-diacylglycerol metabolic process	;CDP-diacylglycerol-inositol 3-phosphatidyltransferase activity,diacylglycerol binding,manganese ion binding,carbohydrate binding,alcohol binding	;Golgi membrane,endoplasmic reticulum membrane,Golgi apparatus,plasma membrane,membrane,integral component of membrane	tr;sp	1	1	uniprot_mouse_proteome	>tr|A0A0U1RP13|A0A0U1RP13_MOUSE CDP-diacylglycerol--inositol 3-phosphatidyltransferase OS=Mus musculus GN=Cdipt PE=1 SV=1;>sp|Q8VDP6|CDIPT_MOUSE CDP-diacylglycerol--inositol 3-phosphatidyltransferase OS=Mus musculus GN=Cdipt PE=1 SV=1	5	6
G3X982	Aox3	G3X982	AOXC_MOUSE	Aldehyde oxidase 3	TRUE	DC12/HFD	DC12	HFD	516	G3X982	15057092	8775531	-0.778885	0.778885	-41.7183	0.582817	0	8.59108e-44	1.43948e-41	479.763	0.0349254	Mus musculus	0.559	146902	xanthine catabolic process,drug metabolic process,oxidation-reduction process	aldehyde oxidase activity,xanthine dehydrogenase activity,iron ion binding,electron carrier activity,oxidoreductase activity, acting on CH-OH group of donors,molybdenum ion binding,protein homodimerization activity,molybdopterin cofactor binding,retinal oxidase activity,flavin adenine dinucleotide binding,NAD binding,2 iron, 2 sulfur cluster binding,Requires Ontology	cytosol	sp	1	1	uniprot_mouse_proteome	>sp|G3X982|AOXC_MOUSE Aldehyde oxidase 3 OS=Mus musculus GN=Aox3 PE=1 SV=1	52	86
A2ALW5	Dnajc25	A2ALW5	DJC25_MOUSE	DnaJ homolog subfamily C member 25	TRUE	DC12/HFD	DC12	HFD	12	A2ALW5	60870.8	35523.7	-0.776967	0.776967	-41.6408	0.583592	0	0.00930498	0.0154197	8.68207	0.120786	Mus musculus	0.056	41937.3	biological_process		cellular_component,integral component of membrane	sp	1	1	uniprot_mouse_proteome	>sp|A2ALW5|DJC25_MOUSE DnaJ homolog subfamily C member 25 OS=Mus musculus GN=Dnajc25 PE=1 SV=1	2	2
A0A0R4J0N7;O88962	Cyp8b1	A0A0R4J0N7;O88962	A0A0R4J0N7_MOUSE;CP8B1_MOUSE	7-alpha-hydroxycholest-4-en-3-one 12-alpha-hydroxylase	TRUE	DC12/HFD	DC12	HFD	126	A0A0R4J0N7;O88962	1.51614e+06	2.59745e+06	0.776693	0.776693	71.3199	1.7132	0	9.41226e-17	2.58067e-15	108.677	0.0593647	Mus musculus	36.8%;36.8%	57705.37;57706.31	;oxidation-reduction process	;iron ion binding,sterol 12-alpha-hydroxylase activity,heme binding	;endoplasmic reticulum membrane,integral component of membrane,organelle membrane	tr;sp	1	1	uniprot_mouse_proteome	>tr|A0A0R4J0N7|A0A0R4J0N7_MOUSE 7-alpha-hydroxycholest-4-en-3-one 12-alpha-hydroxylase OS=Mus musculus GN=Cyp8b1 PE=1 SV=1;>sp|O88962|CP8B1_MOUSE 7-alpha-hydroxycholest-4-en-3-one 12-alpha-hydroxylase OS=Mus musculus GN=Cyp8b1 PE=1 SV=1	18	21
Q3UP75	Ugt3a1	Q3UP75	UD3A1_MOUSE	UDP-glucuronosyltransferase 3A1	TRUE	DC12/HFD	DC12	HFD	42	Q3UP75	998136	1.70396e+06	0.771583	0.771583	70.7142	1.70714	0	7.24571e-07	4.3532e-06	32.7651	0.0937328	Mus musculus	0.147	59698.4	metabolic process,cellular response to genistein	UDP-glycosyltransferase activity,glucuronosyltransferase activity	integral component of membrane,intracellular membrane-bounded organelle,UDP-N-acetylglucosamine transferase complex	sp	1	1	uniprot_mouse_proteome	>sp|Q3UP75|UD3A1_MOUSE UDP-glucuronosyltransferase 3A1 OS=Mus musculus GN=Ugt3a1 PE=1 SV=1	6	7
Q91WT9;Q91WT9-2	Cbs	Q91WT9;Q91WT9-2	CBS_MOUSE	Cystathionine beta-synthase;Isoform 2 of Cystathionine beta-synthase	TRUE	DC12/HFD	DC12	HFD	132	Q91WT9;Q91WT9-2	5429754	3.18425e+06	-0.769933	0.769933	-41.3555	0.586445	0	3.685e-16	9.1098e-15	104.702	0.0713829	Mus musculus	38.3%;38.3%-2	61543.67;61543.67-2	endochondral ossification,blood vessel remodeling,cysteine biosynthetic process from serine,L-serine metabolic process,superoxide metabolic process,cysteine biosynthetic process via cystathionine,cysteine biosynthetic process,transsulfuration,cerebellum morphogenesis,regulation of cGMP metabolic process,negative regulation of apoptotic process,homocysteine catabolic process,regulation of JUN kina…	cystathionine beta-synthase activity,oxygen binding,enzyme binding,heme binding,pyridoxal phosphate binding,ubiquitin protein ligase binding,identical protein binding,protein homodimerization activity,metal ion binding,nitrite reductase (NO-forming) activity,carbon monoxide binding,nitric oxide binding,modified amino acid binding,S-adenosyl-L-methionine binding;	nucleus,cytoplasm,cytosol;	sp	1;	3;	uniprot_mouse_proteome	>sp|Q91WT9|CBS_MOUSE Cystathionine beta-synthase OS=Mus musculus GN=Cbs PE=1 SV=3;>sp|Q91WT9-2|CBS_MOUSE Isoform 2 of Cystathionine beta-synthase OS=Mus musculus GN=Cbs	13	22
A0A0J9YUI8	Gckr	A0A0J9YUI8	A0A0J9YUI8_MOUSE	Glucokinase regulatory protein	TRUE	DC12/HFD	DC12	HFD	126	A0A0J9YUI8	1.36009e+06	798880	-0.767646	0.767646	-41.2625	0.587375	0	1.10243e-10	1.32998e-09	120.69	0.0705582	Mus musculus	0.424	68721.2				tr	1	1	uniprot_mouse_proteome	>tr|A0A0J9YUI8|A0A0J9YUI8_MOUSE Glucokinase regulatory protein OS=Mus musculus GN=Gckr PE=1 SV=1	17	21
Q9CXI0	Coq5	Q9CXI0	COQ5_MOUSE	2-methoxy-6-polyprenyl-1,4-benzoquinol methylase, mitochondrial	TRUE	DC12/HFD	DC12	HFD	18	Q9CXI0	100948	59294.2	-0.767643	0.767643	-41.2624	0.587376	0	2.17155e-06	1.2219e-05	15.9425	0.082579	Mus musculus	0.122	37335.6	ubiquinone biosynthetic process,methylation	2-octaprenyl-6-methoxy-1,4-benzoquinone methylase activity	mitochondrion,mitochondrial matrix,protein complex,mitochondrial inner membrane	sp	1	2	uniprot_mouse_proteome	>sp|Q9CXI0|COQ5_MOUSE 2-methoxy-6-polyprenyl-1,4-benzoquinol methylase, mitochondrial OS=Mus musculus GN=Coq5 PE=1 SV=2	3	3
Q7TNL9	Chchd10	Q7TNL9	Q7TNL9_MOUSE	Coiled-coil-helix-coiled-coil-helix domain containing 10	TRUE	DC12/HFD	DC12	HFD	12	Q7TNL9	85134.1	144776	0.766011	0.766011	70.0561	1.70056	0	0.000918773	0.0022901	9.99479	0.127718	Mus musculus	0.181	13812.6	oxidative phosphorylation,ATP biosynthetic process,mitochondrion organization,negative regulation of ATP citrate synthase activity	molecular_function	nucleus,mitochondrion,mitochondrial intermembrane space	tr	1	1	uniprot_mouse_proteome	>tr|Q7TNL9|Q7TNL9_MOUSE Coiled-coil-helix-coiled-coil-helix domain containing 10 OS=Mus musculus GN=Chchd10 PE=1 SV=1	2	2
Q9JKF7	Mrpl39	Q9JKF7	RM39_MOUSE	39S ribosomal protein L39, mitochondrial	TRUE	DC12/HFD	DC12	HFD	18	Q9JKF7	36904.6	62756	0.765951	0.765951	70.0491	1.70049	0	0.00555987	0.0101642	13.949	0.14209	Mus musculus	0.098	38549.3	mitochondrial genome maintenance,translation	nucleotide binding,RNA binding,structural constituent of ribosome	mitochondrion,mitochondrial large ribosomal subunit	sp	1	4	uniprot_mouse_proteome	>sp|Q9JKF7|RM39_MOUSE 39S ribosomal protein L39, mitochondrial OS=Mus musculus GN=Mrpl39 PE=1 SV=4	3	3
P14733	Lmnb1	P14733	LMNB1_MOUSE	Lamin-B1	TRUE	DC12/HFD	DC12	HFD	108	P14733	632415	371907	-0.765927	0.765927	-41.1925	0.588075	0	1.61568e-11	2.15615e-10	96.9762	0.0747825	Mus musculus	0.291	66785.6	positive regulation of cyclin-dependent protein serine/threonine kinase activity involved in G2/M transition of mitotic cell cycle,positive regulation of JNK cascade	structural molecule activity,JUN kinase binding,phospholipase binding	nucleus,nuclear envelope,nuclear inner membrane,lamin filament,nucleoplasm,membrane,nuclear matrix,nuclear membrane	sp	1	3	uniprot_mouse_proteome	>sp|P14733|LMNB1_MOUSE Lamin-B1 OS=Mus musculus GN=Lmnb1 PE=1 SV=3	15	18
A0A0R4J138;P50429;P50429-2	Arsb	A0A0R4J138;P50429;P50429-2	A0A0R4J138_MOUSE;ARSB_MOUSE;ARSB_MOUSE	Arylsulfatase B;Arylsulfatase B;Isoform 2 of Arylsulfatase B	TRUE	DC12/HFD	DC12	HFD	12	A0A0R4J138;P50429;P50429-2	75722.2	128304	0.760776	0.760776	69.4402	1.6944	0	2.32518e-08	1.90564e-07	9.99955	0.0344308	Mus musculus	3.4%;3.4%;3.4%-2	59705.09;59647.05;59647.05-2	;metabolic process,regulation of epithelial cell migration,positive regulation of neuron projection development,colon epithelial cell migration;	;N-acetylgalactosamine-4-sulfatase activity,arylsulfatase activity,metal ion binding;	;lysosome,cell surface,extracellular exosome;	tr;sp;sp	1;1;	1;3;	uniprot_mouse_proteome	>tr|A0A0R4J138|A0A0R4J138_MOUSE Arylsulfatase B OS=Mus musculus GN=Arsb PE=1 SV=1;>sp|P50429|ARSB_MOUSE Arylsulfatase B OS=Mus musculus GN=Arsb PE=1 SV=3;>sp|P50429-2|ARSB_MOUSE Isoform 2 of Arylsulfatase B OS=Mus musculus GN=Arsb	2	2
D3YY50;F8WHX2;Q9D8X1	Cutc	D3YY50;F8WHX2;Q9D8X1	D3YY50_MOUSE;F8WHX2_MOUSE;CUTC_MOUSE	Copper homeostasis protein cutC homolog (Fragment);Copper homeostasis protein cutC homolog;Copper homeostasis protein cutC homolog	TRUE	DC12/HFD	DC12	HFD	48	D3YY50;F8WHX2;Q9D8X1	450521	265988	-0.760233	0.760233	-40.9599	0.590401	0	1.02976e-08	8.97619e-08	43.2319	0.0863382	Mus musculus	42.1%;40.8%;39.3%	27153.33;27888.28;29003.57	;;protein tetramerization,copper ion homeostasis	;;copper ion binding	;;nucleus,nucleoplasm,nucleolus,cytoplasm,cytosol	tr;tr;sp	1	1	uniprot_mouse_proteome	>tr|D3YY50|D3YY50_MOUSE Copper homeostasis protein cutC homolog (Fragment) OS=Mus musculus GN=Cutc PE=1 SV=1;>tr|F8WHX2|F8WHX2_MOUSE Copper homeostasis protein cutC homolog OS=Mus musculus GN=Cutc PE=1 SV=1;>sp|Q9D8X1|CUTC_MOUSE Copper homeostasis protein cutC homolog OS=Mus musculus GN=Cutc PE=1 SV=1	7	8
B2RQC6;B2RQC6-2;E9QAI5;G3UWN2	Cad	B2RQC6;B2RQC6-2;E9QAI5;G3UWN2	PYR1_MOUSE;PYR1_MOUSE;E9QAI5_MOUSE;G3UWN2_MOUSE	CAD protein;Isoform 2 of CAD protein;CAD protein;CAD protein	TRUE	DC12/HFD	DC12	HFD	126	B2RQC6;B2RQC6-2;E9QAI5;G3UWN2	9838709	5.8125e+06	-0.75931	0.75931	-40.9221	0.590779	0	7.04095e-17	2.00335e-15	114.389	0.0603713	Mus musculus	9.1%;9.1%-2;9.3%;9.3%	243238.38;243238.38-2;236249.49;236995.37	urea cycle,liver development,'de novo' pyrimidine nucleobase biosynthetic process,UTP biosynthetic process,arginine biosynthetic process,glutamine metabolic process,heart development,female pregnancy,lactation,response to amine,drug metabolic process,peptidyl-threonine phosphorylation,citrulline biosynthetic process,response to caffeine,animal organ regeneration,response to insulin,response to te…	UTP binding,aspartate carbamoyltransferase activity,carbamoyl-phosphate synthase (ammonia) activity,carbamoyl-phosphate synthase (glutamine-hydrolyzing) activity,dihydroorotase activity,protein kinase activity,ATP binding,zinc ion binding,amino acid binding,enzyme binding,identical protein binding;;;	nucleus,nucleoplasm,cytoplasm,cytosol,membrane,nuclear matrix,neuronal cell body,terminal bouton,protein complex,extracellular exosome;;;	sp;sp;tr;tr	1;;1;1	1;;1;1	uniprot_mouse_proteome	>sp|B2RQC6|PYR1_MOUSE CAD protein OS=Mus musculus GN=Cad PE=1 SV=1;>sp|B2RQC6-2|PYR1_MOUSE Isoform 2 of CAD protein OS=Mus musculus GN=Cad;>tr|E9QAI5|E9QAI5_MOUSE CAD protein OS=Mus musculus GN=Cad PE=1 SV=1;>tr|G3UWN2|G3UWN2_MOUSE CAD protein OS=Mus musculus GN=Cad PE=1 SV=1	18	21
Q5SWU9;Q5SWU9-2	Acaca	Q5SWU9;Q5SWU9-2	ACACA_MOUSE	Acetyl-CoA carboxylase 1;Isoform 2 of Acetyl-CoA carboxylase 1	TRUE	DC12/HFD	DC12	HFD	354	Q5SWU9;Q5SWU9-2	1.1115e+06	1881009	0.759002	0.759002	69.232	1.69232	0	7.48816e-26	5.37721e-24	336.909	0.0472349	Mus musculus	27.9%;27.9%-2	265256.59;265256.59-2	tissue homeostasis,acetyl-CoA metabolic process,lipid metabolic process,fatty acid biosynthetic process,multicellular organismal protein metabolic process,protein homotetramerization,lipid homeostasis,cellular response to prostaglandin E stimulus,malonyl-CoA biosynthetic process;	acetyl-CoA carboxylase activity,biotin carboxylase activity,protein binding,ATP binding,identical protein binding,metal ion binding;	fibrillar center,mitochondrion,cytosol,actin cytoskeleton,extracellular exosome;	sp	1;	1;	uniprot_mouse_proteome	>sp|Q5SWU9|ACACA_MOUSE Acetyl-CoA carboxylase 1 OS=Mus musculus GN=Acaca PE=1 SV=1;>sp|Q5SWU9-2|ACACA_MOUSE Isoform 2 of Acetyl-CoA carboxylase 1 OS=Mus musculus GN=Acaca	51	59
E9QL80;Q91YX5	Lpgat1	E9QL80;Q91YX5	E9QL80_MOUSE;LGAT1_MOUSE	Acyl-CoA:lysophosphatidylglycerol acyltransferase 1	TRUE	DC12/HFD	DC12	HFD	12	E9QL80;Q91YX5	50635.1	85295.5	0.752332	0.752332	68.4513	1.68451	0	0.00676624	0.0119479	9.95823	0.163816	Mus musculus	5.6%;6.2%	47000.86;43088.44	;biological_process,phospholipid biosynthetic process,positive regulation of fatty acid biosynthetic process	;molecular_function,transferase activity, transferring acyl groups	;cellular_component,cytoplasm,endoplasmic reticulum membrane,membrane,integral component of membrane	tr;sp	1	1	uniprot_mouse_proteome	>tr|E9QL80|E9QL80_MOUSE Acyl-CoA:lysophosphatidylglycerol acyltransferase 1 OS=Mus musculus GN=Lpgat1 PE=1 SV=1;>sp|Q91YX5|LGAT1_MOUSE Acyl-CoA:lysophosphatidylglycerol acyltransferase 1 OS=Mus musculus GN=Lpgat1 PE=1 SV=1	2	2
Q8BHC4	Dcakd	Q8BHC4	DCAKD_MOUSE	Dephospho-CoA kinase domain-containing protein	TRUE	DC12/HFD	DC12	HFD	42	Q8BHC4	133904	224947	0.748386	0.748386	67.9912	1.67991	0	0.00010694	0.000382145	33.702	0.116038	Mus musculus	0.307	26476.1	coenzyme A biosynthetic process,phosphorylation	dephospho-CoA kinase activity,ATP binding	mitochondrion,membrane	sp	1	1	uniprot_mouse_proteome	>sp|Q8BHC4|DCAKD_MOUSE Dephospho-CoA kinase domain-containing protein OS=Mus musculus GN=Dcakd PE=1 SV=1	7	7
O70475	Ugdh	O70475	UGDH_MOUSE	UDP-glucose 6-dehydrogenase	TRUE	DC12/HFD	DC12	HFD	222	O70475	3.98006e+06	6.68571e+06	0.748291	0.748291	67.9802	1.6798	0	4.97572e-19	1.70532e-17	213.635	0.0522107	Mus musculus	0.651	54832	gastrulation with mouth forming second,glycosaminoglycan biosynthetic process,UDP-glucuronate biosynthetic process,oxidation-reduction process	UDP-glucose 6-dehydrogenase activity,NAD binding	nucleus,nucleoplasm,cytosol,extracellular exosome	sp	1	1	uniprot_mouse_proteome	>sp|O70475|UGDH_MOUSE UDP-glucose 6-dehydrogenase OS=Mus musculus GN=Ugdh PE=1 SV=1	24	37
P43883	Plin2	P43883	PLIN2_MOUSE	Perilipin-2	TRUE	DC12/HFD	DC12	HFD	102	P43883	901465	536922	-0.747559	0.747559	-40.439	0.59561	0	1.19355e-07	8.18126e-07	88.0016	0.0950608	Mus musculus	0.442	46646	response to organic cyclic compound,long-chain fatty acid transport,lipid storage,response to drug	protein binding	nucleus,cytoplasm,lipid particle,cytosol,plasma membrane	sp	1	2	uniprot_mouse_proteome	>sp|P43883|PLIN2_MOUSE Perilipin-2 OS=Mus musculus GN=Plin2 PE=1 SV=2	12	17
E9Q3Q6;E9Q4G8;Q61490	Alcam	E9Q3Q6;E9Q4G8;Q61490	E9Q3Q6_MOUSE;E9Q4G8_MOUSE;CD166_MOUSE	CD166 antigen	TRUE	DC12/HFD	DC12	HFD	60	E9Q3Q6;E9Q4G8;Q61490	521809	311613	-0.743765	0.743765	-40.2821	0.597179	0	6.6673e-05	0.000255185	48.4597	0.119972	Mus musculus	23%;23.6%;22.5%	63668.66;61900.63;65092.11	;;adaptive immune response,cell adhesion,heterophilic cell-cell adhesion via plasma membrane cell adhesion molecules,axon guidance,motor neuron axon guidance,retinal ganglion cell axon guidance,axon extension involved in axon guidance,neuron projection extension	;;protein binding,identical protein binding	;;immunological synapse,integral component of plasma membrane,focal adhesion,external side of plasma membrane,axon,dendrite,intrinsic component of plasma membrane,neuronal cell body,extracellular exosome,T cell receptor complex	tr;tr;sp	1	1;1;3	uniprot_mouse_proteome	>tr|E9Q3Q6|E9Q3Q6_MOUSE CD166 antigen OS=Mus musculus GN=Alcam PE=1 SV=1;>tr|E9Q4G8|E9Q4G8_MOUSE CD166 antigen OS=Mus musculus GN=Alcam PE=1 SV=1;>sp|Q61490|CD166_MOUSE CD166 antigen OS=Mus musculus GN=Alcam PE=1 SV=3	8	10
Q9CU62	Smc1a	Q9CU62	SMC1A_MOUSE	Structural maintenance of chromosomes protein 1A	TRUE	DC12/HFD	DC12	HFD	42	Q9CU62	152182	91111.4	-0.740098	0.740098	-40.1302	0.598698	0	0.00053425	0.00147671	31.5882	0.178794	Mus musculus	0.072	143235	DNA repair,sister chromatid cohesion,mitotic sister chromatid cohesion,response to radiation,stem cell population maintenance,negative regulation of DNA endoreduplication,cell division,meiotic cell cycle,response to DNA damage checkpoint signaling,regulation of mitotic spindle assembly	chromatin binding,RNA binding,protein binding,ATP binding,protein complex binding,mediator complex binding,protein heterodimerization activity	kinetochore,nucleus,nucleoplasm,cytosol,cohesin complex,nuclear matrix,meiotic cohesin complex,mitotic spindle pole	sp	1	4	uniprot_mouse_proteome	>sp|Q9CU62|SMC1A_MOUSE Structural maintenance of chromosomes protein 1A OS=Mus musculus GN=Smc1a PE=1 SV=4	7	7
E9Q411	Nbas	E9Q411	E9Q411_MOUSE	Protein Nbas	TRUE	DC12/HFD	DC12	HFD	12	E9Q411	17684	10599.9	-0.738391	0.738391	-40.0592	0.599408	0	0.00600225	0.01084	9.74842	0.113009	Mus musculus	0.01	265775	nuclear-transcribed mRNA catabolic process,retrograde vesicle-mediated transport, Golgi to ER,negative regulation of nuclear-transcribed mRNA catabolic process, nonsense-mediated decay	SNARE binding	endoplasmic reticulum,membrane,Dsl1/NZR complex	tr	1	1	uniprot_mouse_proteome	>tr|E9Q411|E9Q411_MOUSE Protein Nbas OS=Mus musculus GN=Nbas PE=1 SV=1	2	2
E9PUL7	Nat8f1	E9PUL7	E9PUL7_MOUSE	Protein Nat8f1	TRUE	DC12/HFD	DC12	HFD	36	E9PUL7	4149636	2.49196e+06	-0.735705	0.735705	-39.9476	0.600524	0	4.69637e-09	4.31837e-08	33.8635	0.0578524	Mus musculus	0.207	26216				tr	1	1	uniprot_mouse_proteome	>tr|E9PUL7|E9PUL7_MOUSE Protein Nat8f1 OS=Mus musculus GN=Nat8f1 PE=1 SV=1	5	6
Q61419;Q61419-2	Cmah	Q61419;Q61419-2	CMAH_MOUSE	Cytidine monophosphate-N-acetylneuraminic acid hydroxylase;Isoform 2 of Cytidine monophosphate-N-acetylneuraminic acid hydroxylase	TRUE	DC12/HFD	DC12	HFD	60	Q61419;Q61419-2	601081	362152	-0.730966	0.730966	-39.75	0.6025	0	0.000128024	0.000448977	57.996	0.100345	Mus musculus	17.3%;17.3%-2	66935.65;66935.65-2	N-acetylneuraminate metabolic process,CMP-N-acetylneuraminate metabolic process,oxidation-reduction process;	CMP-N-acetylneuraminate monooxygenase activity,metal ion binding,2 iron, 2 sulfur cluster binding;	cytoplasm,endoplasmic reticulum;	sp	1;	1;	uniprot_mouse_proteome	>sp|Q61419|CMAH_MOUSE Cytidine monophosphate-N-acetylneuraminic acid hydroxylase OS=Mus musculus GN=Cmah PE=1 SV=1;>sp|Q61419-2|CMAH_MOUSE Isoform 2 of Cytidine monophosphate-N-acetylneuraminic acid hydroxylase OS=Mus musculus GN=Cmah	10	10
Q8VBT2	Sds	Q8VBT2	SDHL_MOUSE	L-serine dehydratase/L-threonine deaminase	TRUE	DC12/HFD	DC12	HFD	96	Q8VBT2	4.04629e+06	2.44007e+06	-0.72968	0.72968	-39.6962	0.603038	0	1.24436e-07	8.49096e-07	85.7462	0.0787492	Mus musculus	0.52	34593.2	gluconeogenesis,L-serine catabolic process,pyruvate biosynthetic process	L-serine ammonia-lyase activity,L-threonine ammonia-lyase activity,pyridoxal phosphate binding,protein homodimerization activity	mitochondrion,cytosol	sp	1	3	uniprot_mouse_proteome	>sp|Q8VBT2|SDHL_MOUSE L-serine dehydratase/L-threonine deaminase OS=Mus musculus GN=Sds PE=1 SV=3	12	16
Q9WVM8	Aadat	Q9WVM8	AADAT_MOUSE	Kynurenine/alpha-aminoadipate aminotransferase, mitochondrial	TRUE	DC12/HFD	DC12	HFD	132	Q9WVM8	2747707	4555448	0.729365	0.729365	65.7909	1.65791	0	5.30203e-09	4.7592e-08	101.306	0.0955757	Mus musculus	0.449	47597.9	2-oxoglutarate metabolic process,glutamate metabolic process,biosynthetic process,tryptophan catabolic process to kynurenine,L-lysine catabolic process to acetyl-CoA via saccharopine,kynurenine metabolic process,L-kynurenine metabolic process	kynurenine-oxoglutarate transaminase activity,pyridoxal phosphate binding,protein homodimerization activity,2-aminoadipate transaminase activity	mitochondrion	sp	1	1	uniprot_mouse_proteome	>sp|Q9WVM8|AADAT_MOUSE Kynurenine/alpha-aminoadipate aminotransferase, mitochondrial OS=Mus musculus GN=Aadat PE=1 SV=1	14	22
G5E8R4;Q922D4;Q922D4-2	Ppp6r3	G5E8R4;Q922D4;Q922D4-2	G5E8R4_MOUSE;PP6R3_MOUSE;PP6R3_MOUSE	SAPS domain family, member 3, isoform CRA_c;Serine/threonine-protein phosphatase 6 regulatory subunit 3;Isoform 2 of Serine/threonine-protein phosphatase 6 regulatory subunit 3	TRUE	DC12/HFD	DC12	HFD	42	G5E8R4;Q922D4;Q922D4-2	248022	149737	-0.72804	0.72804	-39.6277	0.603723	0	4.1873e-05	0.000171123	39.8215	0.1161	Mus musculus	8.1%;8.4%;8.4%-2	97863.18;94652.83;94652.83-2	;regulation of phosphoprotein phosphatase activity;	;protein phosphatase binding;	;nucleoplasm,cytosol,plasma membrane;	tr;sp;sp	1;1;	1;1;	uniprot_mouse_proteome	>tr|G5E8R4|G5E8R4_MOUSE SAPS domain family, member 3, isoform CRA_c OS=Mus musculus GN=Ppp6r3 PE=1 SV=1;>sp|Q922D4|PP6R3_MOUSE Serine/threonine-protein phosphatase 6 regulatory subunit 3 OS=Mus musculus GN=Ppp6r3 PE=1 SV=1;>sp|Q922D4-2|PP6R3_MOUSE Isoform 2 of Serine/threonine-protein phosphatase 6 regulatory subunit 3 OS=Mus musculus GN=Ppp6r3	7	7
Q61823	Pdcd4	Q61823	PDCD4_MOUSE	Programmed cell death protein 4	TRUE	DC12/HFD	DC12	HFD	48	Q61823	326458	197244	-0.726911	0.726911	-39.5804	0.604196	0	0.000235956	0.000736222	43.2102	0.123912	Mus musculus	0.247	51702.2	apoptotic process,cell aging,BMP signaling pathway,positive regulation of smooth muscle cell apoptotic process,negative regulation of apoptotic process,negative regulation of JUN kinase activity,negative regulation of transcription, DNA-templated,positive regulation of inflammatory response,epithelial to mesenchymal transition involved in cardiac fibroblast development,cellular response to lipopo…	RNA binding,protein binding	nucleus,cytoplasm,cytosol	sp	1	1	uniprot_mouse_proteome	>sp|Q61823|PDCD4_MOUSE Programmed cell death protein 4 OS=Mus musculus GN=Pdcd4 PE=1 SV=1	8	8
A0A0N4SVT3;A0A0N4SW28;Q9DAS9	Gng12	A0A0N4SVT3;A0A0N4SW28;Q9DAS9	A0A0N4SVT3_MOUSE;A0A0N4SW28_MOUSE;GBG12_MOUSE	Guanine nucleotide-binding protein subunit gamma (Fragment);Guanine nucleotide-binding protein subunit gamma;Guanine nucleotide-binding protein G(I)/G(S)/G(O) subunit gamma-12	TRUE	DC12/HFD	DC12	HFD	12	A0A0N4SVT3;A0A0N4SW28;Q9DAS9	33706.4	20381.9	-0.725731	0.725731	-39.5309	0.604691	0	0.00423245	0.00810995	8.50517	0.123954	Mus musculus	46.2%;36.1%;41.7%	7197.15;9181.6;7997.22	;;G-protein coupled receptor signaling pathway,cerebral cortex development,response to lipopolysaccharide	;;signal transducer activity,PDZ domain binding,phosphate ion binding	;;heterotrimeric G-protein complex,actin filament,extracellular exosome	tr;tr;sp	1	1;1;3	uniprot_mouse_proteome	>tr|A0A0N4SVT3|A0A0N4SVT3_MOUSE Guanine nucleotide-binding protein subunit gamma (Fragment) OS=Mus musculus GN=Gng12 PE=1 SV=1;>tr|A0A0N4SW28|A0A0N4SW28_MOUSE Guanine nucleotide-binding protein subunit gamma OS=Mus musculus GN=Gng12 PE=1 SV=1;>sp|Q9DAS9|GBG12_MOUSE Guanine nucleotide-binding protein G(I)/G(S)/G(O) subunit gamma-12 OS=Mus musculus GN=Gng12 PE=1 SV=3	2	2
Q9CQ62	Decr1	Q9CQ62	DECR_MOUSE	2,4-dienoyl-CoA reductase, mitochondrial	TRUE	DC12/HFD	DC12	HFD	144	Q9CQ62	5902166	9719128	0.719582	0.719582	64.6705	1.64671	0	1.37007e-26	1.03303e-24	130.194	0.0436638	Mus musculus	0.352	36213.8	fatty acid beta-oxidation,protein homotetramerization	2,4-dienoyl-CoA reductase (NADPH) activity,NADPH binding	nucleus,nucleoplasm,mitochondrion,cytosol,extracellular exosome	sp	1	1	uniprot_mouse_proteome	>sp|Q9CQ62|DECR_MOUSE 2,4-dienoyl-CoA reductase, mitochondrial OS=Mus musculus GN=Decr1 PE=1 SV=1	12	24
A0A0N4SV34;Q91YP3	Dera	A0A0N4SV34;Q91YP3	A0A0N4SV34_MOUSE;DEOC_MOUSE	Deoxyribose-phosphate aldolase	TRUE	DC12/HFD	DC12	HFD	54	A0A0N4SV34;Q91YP3	640644	389244	-0.718845	0.718845	-39.2416	0.607584	0	3.95354e-08	2.99595e-07	46.6723	0.0908319	Mus musculus	43.1%;39.3%	31891.08;34975.44	;deoxyribonucleotide catabolic process,carbohydrate catabolic process,deoxyribonucleoside catabolic process,deoxyribose phosphate catabolic process	;deoxyribose-phosphate aldolase activity	;nucleus,cytoplasm,extracellular exosome	tr;sp	1	1	uniprot_mouse_proteome	>tr|A0A0N4SV34|A0A0N4SV34_MOUSE Deoxyribose-phosphate aldolase OS=Mus musculus GN=Dera PE=1 SV=1;>sp|Q91YP3|DEOC_MOUSE Deoxyribose-phosphate aldolase OS=Mus musculus GN=Dera PE=1 SV=1	8	9
G3X977;Q61703	Itih2	G3X977;Q61703	G3X977_MOUSE;ITIH2_MOUSE	Inter-alpha trypsin inhibitor, heavy chain 2;Inter-alpha-trypsin inhibitor heavy chain H2	TRUE	DC12/HFD	DC12	HFD	66	G3X977;Q61703	604559	367489	-0.718181	0.718181	-39.2137	0.607863	0	4.00005e-07	2.56684e-06	57.0999	0.0893281	Mus musculus	17.5%;17.5%	106361.42;105927.9	;negative regulation of endopeptidase activity,hyaluronan metabolic process	;serine-type endopeptidase inhibitor activity	;extracellular space,extracellular exosome,blood microparticle	tr;sp	1	1	uniprot_mouse_proteome	>tr|G3X977|G3X977_MOUSE Inter-alpha trypsin inhibitor, heavy chain 2 OS=Mus musculus GN=Itih2 PE=1 SV=1;>sp|Q61703|ITIH2_MOUSE Inter-alpha-trypsin inhibitor heavy chain H2 OS=Mus musculus GN=Itih2 PE=1 SV=1	11	11
Q8CGF5;Q8CGF5-2	Tmem56	Q8CGF5;Q8CGF5-2	TMM56_MOUSE	Transmembrane protein 56;Isoform 2 of Transmembrane protein 56	TRUE	DC12/HFD	DC12	HFD	12	Q8CGF5;Q8CGF5-2	91254.8	149975	0.716747	0.716747	64.3472	1.64347	0	0.000486209	0.00136537	8.00054	0.097541	Mus musculus	7.2%;7.2%-2	31235.84;31235.84-2	biological_process;	molecular_function;	cellular_component,integral component of membrane;	sp	2;	1;	uniprot_mouse_proteome	>sp|Q8CGF5|TMM56_MOUSE Transmembrane protein 56 OS=Mus musculus GN=Tmem56 PE=2 SV=1;>sp|Q8CGF5-2|TMM56_MOUSE Isoform 2 of Transmembrane protein 56 OS=Mus musculus GN=Tmem56	2	2
A0A1B0GSX7	Nup98	A0A1B0GSX7	A0A1B0GSX7_MOUSE	Nuclear pore complex protein Nup98-Nup96	TRUE	DC12/HFD	DC12	HFD	36	A0A1B0GSX7	78442.8	47785.6	-0.715065	0.715065	-39.0822	0.609178	0	0.0340982	0.0448933	27.8806	0.205526	Mus musculus	0.048	197313				tr	1	1	uniprot_mouse_proteome	>tr|A0A1B0GSX7|A0A1B0GSX7_MOUSE Nuclear pore complex protein Nup98-Nup96 OS=Mus musculus GN=Nup98 PE=1 SV=1	6	6
Q9D7N9	Apmap	Q9D7N9	APMAP_MOUSE	Adipocyte plasma membrane-associated protein	TRUE	DC12/HFD	DC12	HFD	66	Q9D7N9	360084	589067	0.710097	0.710097	63.5915	1.63591	0	3.64704e-08	2.82038e-07	63.3636	0.0737423	Mus musculus	0.241	46434.3	biosynthetic process	arylesterase activity,hydrolase activity, acting on ester bonds,strictosidine synthase activity	endoplasmic reticulum,cell surface,membrane,integral component of membrane,extracellular exosome	sp	1	1	uniprot_mouse_proteome	>sp|Q9D7N9|APMAP_MOUSE Adipocyte plasma membrane-associated protein OS=Mus musculus GN=Apmap PE=1 SV=1	9	11
B1AZ46;Q8BKX1;Q8BKX1-2;Q8BKX1-3;Q8BKX1-4	Baiap2	B1AZ46;Q8BKX1;Q8BKX1-2;Q8BKX1-3;Q8BKX1-4	B1AZ46_MOUSE;BAIP2_MOUSE;BAIP2_MOUSE;BAIP2_MOUSE;BAIP2_MOUSE	Brain-specific angiogenesis inhibitor 1-associated protein 2;Brain-specific angiogenesis inhibitor 1-associated protein 2;Isoform 2 of Brain-specific angiogenesis inhibitor 1-associated protein 2;Isoform 3 of Brain-specific angiogenesis inhibitor 1-associated protein 2;Isoform 4 of Brain-specific angiogenesis inhibitor 1-associated protein 2	TRUE	DC12/HFD	DC12	HFD	18	B1AZ46;Q8BKX1;Q8BKX1-2;Q8BKX1-3;Q8BKX1-4	77147.2	47165.3	-0.709888	0.709888	-38.8632	0.611368	0	0.0018402	0.00414802	15.9074	0.115122	Mus musculus	6%;5.8%;5.8%-2;5.8%-3;5.8%-4	57682.05;59236.87;59236.87-2;59236.87-3;59236.87-4	;plasma membrane organization,Rho protein signal transduction,brain development,insulin receptor signaling pathway,regulation of cell shape,response to bacterium,dendrite development,positive regulation of actin filament polymerization,regulation of actin cytoskeleton organization,protein localization to synapse,regulation of synaptic plasticity,actin filament bundle assembly,actin crosslink form…	;transcription cofactor binding,protein binding,cytoskeletal adaptor activity,PDZ domain binding,identical protein binding,proline-rich region binding,scaffold protein binding,cadherin binding involved in cell-cell adhesion;;;	;ruffle,rough endoplasmic reticulum,Golgi apparatus,cytosol,microtubule,plasma membrane,cell-cell adherens junction,postsynaptic density,actin cytoskeleton,secretory granule,filopodium,neuron projection,neuronal cell body,dendritic shaft,neuron projection terminus,excitatory synapse,Requires Ontology,extracellular exosome,synaptic membrane,presynapse;;;	tr;sp;sp;sp;sp	1;1;;;	1;2;;;	uniprot_mouse_proteome	>tr|B1AZ46|B1AZ46_MOUSE Brain-specific angiogenesis inhibitor 1-associated protein 2 OS=Mus musculus GN=Baiap2 PE=1 SV=1;>sp|Q8BKX1|BAIP2_MOUSE Brain-specific angiogenesis inhibitor 1-associated protein 2 OS=Mus musculus GN=Baiap2 PE=1 SV=2;>sp|Q8BKX1-2|BAIP2_MOUSE Isoform 2 of Brain-specific angiogenesis inhibitor 1-associated protein 2 OS=Mus musculus GN=Baiap2;>sp|Q8BKX1-3|BAIP2_MOUSE Isoform …	3	3
Q921H8	Acaa1a	Q921H8	THIKA_MOUSE	3-ketoacyl-CoA thiolase A, peroxisomal	TRUE	DC12/HFD	DC12	HFD	240	Q921H8	20793972	33931388	0.706455	0.706455	63.179	1.63179	0	2.55572e-21	1.10115e-19	226.608	0.0463361	Mus musculus	0.646	43953.3	very long-chain fatty acid metabolic process,fatty acid metabolic process,fatty acid beta-oxidation,bile acid metabolic process	acetyl-CoA C-acetyltransferase activity,acetate CoA-transferase activity,palmitoyl-CoA oxidase activity	mitochondrion,peroxisome,membrane,intracellular membrane-bounded organelle	sp	1	1	uniprot_mouse_proteome	>sp|Q921H8|THIKA_MOUSE 3-ketoacyl-CoA thiolase A, peroxisomal OS=Mus musculus GN=Acaa1a PE=1 SV=1	21	40
Q8BJ03;Q8BJ03-2	Cox15	Q8BJ03;Q8BJ03-2	COX15_MOUSE	Cytochrome c oxidase assembly protein COX15 homolog;Isoform 2 of Cytochrome c oxidase assembly protein COX15 homolog	TRUE	DC12/HFD	DC12	HFD	42	Q8BJ03;Q8BJ03-2	45937.4	74916.5	0.705614	0.705614	63.0839	1.63084	0	0.00233878	0.00499705	35.3306	0.118976	Mus musculus	16.7%;16.7%-2	45852.86;45852.86-2	heme a biosynthetic process,respiratory chain complex IV assembly,oxidation-reduction process,hydrogen ion transmembrane transport;	oxidoreductase activity, acting on the CH-CH group of donors,cytochrome-c oxidase activity;	nucleus,mitochondrion,mitochondrial inner membrane,integral component of membrane,cytochrome complex;	sp	1;	1;	uniprot_mouse_proteome	>sp|Q8BJ03|COX15_MOUSE Cytochrome c oxidase assembly protein COX15 homolog OS=Mus musculus GN=Cox15 PE=1 SV=1;>sp|Q8BJ03-2|COX15_MOUSE Isoform 2 of Cytochrome c oxidase assembly protein COX15 homolog OS=Mus musculus GN=Cox15	5	7
F8WI35;P02301;P68433;P84228;P84244	H3f3a;H3f3c;Hist1h3a;Hist1h3b;H3f3a	F8WI35;P02301;P68433;P84228;P84244	F8WI35_MOUSE;H3C_MOUSE;H31_MOUSE;H32_MOUSE;H33_MOUSE	Histone H3;Histone H3.3C;Histone H3.1;Histone H3.2;Histone H3.3	TRUE	DC12/HFD	DC12	HFD	30	F8WI35;P02301;P68433;P84228;P84244	17980692	11068786	-0.699952	0.699952	-38.4407	0.615593	0	0.000971239	0.00240497	22.4561	0.165976	Mus musculus	15.6%;15.4%;15.4%;15.4%;15.4%	15198.79;15314.9;15404.08;15388.02;15327.91	;nucleosome assembly;chromatin silencing at rDNA,nucleosome assembly,DNA replication-dependent nucleosome assembly,DNA methylation on cytosine,positive regulation of gene expression, epigenetic,protein heterotetramerization,regulation of gene silencing;negative regulation of transcription from RNA polymerase II promoter,chromatin silencing at rDNA,nucleosome assembly,DNA replication-dependent nuc…	;nucleosomal DNA binding,protein heterodimerization activity;protein binding,nucleosomal DNA binding,histone binding,cadherin binding,protein heterodimerization activity;chromatin binding,protein binding,nucleosomal DNA binding,histone binding,cadherin binding,protein heterodimerization activity;RNA polymerase II core promoter sequence-specific DNA binding,RNA polymerase II distal enhancer sequen…	;nucleosome,nucleus;nuclear chromosome,nuclear chromosome, telomeric region,nucleosome,nuclear nucleosome,nucleus,nucleoplasm,membrane,protein complex,extracellular exosome;nuclear chromosome,nuclear chromosome, telomeric region,chromatin,nucleosome,nuclear nucleosome,nucleus,nucleoplasm,membrane,protein complex,extracellular exosome;nuclear chromosome,nuclear chromosome, telomeric region,nucleos…	tr;sp;sp;sp;sp	1;3;1;1;1	1;3;2;2;2	uniprot_mouse_proteome	>tr|F8WI35|F8WI35_MOUSE Histone H3 OS=Mus musculus GN=H3f3a PE=1 SV=1;>sp|P02301|H3C_MOUSE Histone H3.3C OS=Mus musculus GN=H3f3c PE=3 SV=3;>sp|P68433|H31_MOUSE Histone H3.1 OS=Mus musculus GN=Hist1h3a PE=1 SV=2;>sp|P84228|H32_MOUSE Histone H3.2 OS=Mus musculus GN=Hist1h3b PE=1 SV=2;>sp|P84244|H33_MOUSE Histone H3.3 OS=Mus musculus GN=H3f3a PE=1 SV=2	3	5
Q99JW2	Acy1	Q99JW2	ACY1_MOUSE	Aminoacylase-1	TRUE	DC12/HFD	DC12	HFD	138	Q99JW2	1.9667e+06	1.21127e+06	-0.699258	0.699258	-38.4111	0.615889	0	5.19569e-16	1.24367e-14	108.691	0.0648293	Mus musculus	0.488	45781	proteolysis,cellular amino acid metabolic process	aminoacylase activity,metallopeptidase activity,identical protein binding,metal ion binding	cytoplasm,extracellular exosome	sp	1	1	uniprot_mouse_proteome	>sp|Q99JW2|ACY1_MOUSE Aminoacylase-1 OS=Mus musculus GN=Acy1 PE=1 SV=1	15	23
Q64459	Cyp3a11	Q64459	CP3AB_MOUSE	Cytochrome P450 3A11	TRUE	DC12/HFD	DC12	HFD	210	Q64459	5.63359e+06	3.47371e+06	-0.697579	0.697579	-38.3394	0.616606	0	1.9095e-11	2.52589e-10	161.435	0.072948	Mus musculus	0.522	57854.5	oxidation-reduction process	monooxygenase activity,iron ion binding,oxidoreductase activity,heme binding,aromatase activity,estrogen 16-alpha-hydroxylase activity	endoplasmic reticulum membrane,organelle membrane	sp	1	1	uniprot_mouse_proteome	>sp|Q64459|CP3AB_MOUSE Cytochrome P450 3A11 OS=Mus musculus GN=Cyp3a11 PE=1 SV=1	23	35
Q91Z25;Q9WV32	Arpc1b	Q91Z25;Q9WV32	Q91Z25_MOUSE;ARC1B_MOUSE	Actin-related protein 2/3 complex subunit 1B	TRUE	DC12/HFD	DC12	HFD	54	Q91Z25;Q9WV32	392105	241812	-0.697352	0.697352	-38.3297	0.616703	0	0.0191116	0.0277118	48.3612	0.147347	Mus musculus	31.9%;32.3%	41498.37;41063.88	;response to estradiol,Arp2/3 complex-mediated actin nucleation,response to estrogen	;structural constituent of cytoskeleton,actin filament binding	;cytoplasm,Arp2/3 protein complex,focal adhesion,tubulobulbar complex,extracellular exosome	tr;sp	1	1;4	uniprot_mouse_proteome	>tr|Q91Z25|Q91Z25_MOUSE Actin-related protein 2/3 complex subunit 1B OS=Mus musculus GN=Arpc1b PE=1 SV=1;>sp|Q9WV32|ARC1B_MOUSE Actin-related protein 2/3 complex subunit 1B OS=Mus musculus GN=Arpc1b PE=1 SV=4	9	9
Q3TQC7;Q9WUZ9	Entpd5	Q3TQC7;Q9WUZ9	Q3TQC7_MOUSE;ENTP5_MOUSE	Ectonucleoside triphosphate diphosphohydrolase 5	TRUE	DC12/HFD	DC12	HFD	90	Q3TQC7;Q9WUZ9	703365	1.13931e+06	0.695816	0.695816	61.9801	1.6198	0	1.75852e-08	1.47325e-07	73.2431	0.083979	Mus musculus	32.3%;34.2%	49837.71;47101.62	;protein N-linked glycosylation,cell proliferation,regulation of phosphatidylinositol 3-kinase signaling,cell growth,positive regulation of glycolytic process,ATP metabolic process,'de novo' posttranslational protein folding	;guanosine-diphosphatase activity,nucleoside-diphosphatase activity,uridine-diphosphatase activity	;endoplasmic reticulum,extracellular exosome	tr;sp	1	1	uniprot_mouse_proteome	>tr|Q3TQC7|Q3TQC7_MOUSE Ectonucleoside triphosphate diphosphohydrolase 5 OS=Mus musculus GN=Entpd5 PE=1 SV=1;>sp|Q9WUZ9|ENTP5_MOUSE Ectonucleoside triphosphate diphosphohydrolase 5 OS=Mus musculus GN=Entpd5 PE=1 SV=1	11	15
F8WIE5;Q69ZR2	Hectd1	F8WIE5;Q69ZR2	F8WIE5_MOUSE;HECD1_MOUSE	E3 ubiquitin-protein ligase HECTD1	TRUE	DC12/HFD	DC12	HFD	30	F8WIE5;Q69ZR2	29037.9	17956.4	-0.693441	0.693441	-38.1623	0.618377	0	0.00675035	0.0119338	27.1559	0.166801	Mus musculus	2.7%;2.7%	289229.17;290086.16	;natural killer cell differentiation,neural tube closure,embryonic placenta development,heart valve development,ventricular septum development,aorta development,protein autoubiquitination,trophoblast giant cell differentiation,spongiotrophoblast differentiation,protein K63-linked ubiquitination,negative regulation of protein localization to plasma membrane	;protein binding,metal ion binding,ubiquitin protein ligase activity	;cytoplasm	tr;sp	1	1;2	uniprot_mouse_proteome	>tr|F8WIE5|F8WIE5_MOUSE E3 ubiquitin-protein ligase HECTD1 OS=Mus musculus GN=Hectd1 PE=1 SV=1;>sp|Q69ZR2|HECD1_MOUSE E3 ubiquitin-protein ligase HECTD1 OS=Mus musculus GN=Hectd1 PE=1 SV=2	5	5
Q60991	Cyp7b1	Q60991	CP7B1_MOUSE	25-hydroxycholesterol 7-alpha-hydroxylase	TRUE	DC12/HFD	DC12	HFD	144	Q60991	2.46716e+06	3.98871e+06	0.693069	0.693069	61.6719	1.61672	0	3.87156e-11	4.94772e-10	111.822	0.0738981	Mus musculus	0.404	58470.3	bile acid biosynthetic process,digestion,cholesterol metabolic process,negative regulation of intracellular estrogen receptor signaling pathway,B cell chemotaxis,positive regulation of epithelial cell proliferation,oxidation-reduction process,prostate gland epithelium morphogenesis	iron ion binding,oxysterol 7-alpha-hydroxylase activity,heme binding	endoplasmic reticulum membrane,organelle membrane,intracellular membrane-bounded organelle	sp	1	2	uniprot_mouse_proteome	>sp|Q60991|CP7B1_MOUSE 25-hydroxycholesterol 7-alpha-hydroxylase OS=Mus musculus GN=Cyp7b1 PE=1 SV=2	21	24
Q8VCC2	Ces1	Q8VCC2	EST1_MOUSE	Liver carboxylesterase 1	TRUE	DC12/HFD	DC12	HFD	114	Q8VCC2	1.31793e+06	2.13004e+06	0.692603	0.692603	61.6197	1.6162	0	5.92655e-06	2.94958e-05	111.974	0.0790846	Mus musculus	0.308	62679.9	regulation of gene expression,chylomicron assembly,regulation of triglyceride metabolic process,regulation of chylomicron remnant clearance	carboxylic ester hydrolase activity	endoplasmic reticulum lumen	sp	1	1	uniprot_mouse_proteome	>sp|Q8VCC2|EST1_MOUSE Liver carboxylesterase 1 OS=Mus musculus GN=Ces1 PE=1 SV=1	13	19
Q3UH59;Q5SV64;Q61879	Myh10	Q3UH59;Q5SV64;Q61879	Q3UH59_MOUSE;Q5SV64_MOUSE;MYH10_MOUSE	Myosin-10	TRUE	DC12/HFD	DC12	HFD	30	Q3UH59;Q5SV64;Q61879	170975	106053	-0.689	0.689	-37.9717	0.620283	0	0.00316475	0.00637785	27.4324	0.13443	Mus musculus	2.4%;2.4%;2.4%	233449.38;232471.97;228996.11	;;mitotic cytokinesis,in utero embryonic development,neuron migration,plasma membrane repair,cardiac septum development,exocytosis,substrate-dependent cell migration, cell extension,nuclear migration,cell adhesion,axonogenesis,axon guidance,brain development,heart development,adult heart development,cell proliferation,regulation of cell shape,fourth ventricle development,lateral ventricle develop…	;;microfilament motor activity,protein binding,calmodulin binding,ATP binding,ATPase activity,actin-dependent ATPase activity,ADP binding,actin filament binding	;;stress fiber,nucleus,cytoplasm,cytosol,brush border,cell cortex,myosin complex,myosin II complex,lamellipodium,axon,growth cone,midbody,cleavage furrow,actomyosin,neuron projection,neuronal cell body,dendritic spine,extracellular exosome,myosin II filament,spindle,plasma membrane,neuromuscular junction	tr;tr;sp	1	1;1;2	uniprot_mouse_proteome	>tr|Q3UH59|Q3UH59_MOUSE Myosin-10 OS=Mus musculus GN=Myh10 PE=1 SV=1;>tr|Q5SV64|Q5SV64_MOUSE Myosin-10 OS=Mus musculus GN=Myh10 PE=1 SV=1;>sp|Q61879|MYH10_MOUSE Myosin-10 OS=Mus musculus GN=Myh10 PE=1 SV=2	5	5
D3YU15;Q9CWS0	Ddah1	D3YU15;Q9CWS0	D3YU15_MOUSE;DDAH1_MOUSE	Dimethylarginine dimethylaminohydrolase 1, isoform CRA_a;N(G),N(G)-dimethylarginine dimethylaminohydrolase 1	TRUE	DC12/HFD	DC12	HFD	72	D3YU15;Q9CWS0	340284	547773	0.686839	0.686839	60.9753	1.60975	0	0.00905797	0.0151147	69.9954	0.123519	Mus musculus	72%;46%	20241.31;31380.97	;citrulline metabolic process,regulation of systemic arterial blood pressure,arginine catabolic process,nitric oxide biosynthetic process,negative regulation of cell proliferation,protein nitrosylation,negative regulation of vascular permeability,positive regulation of nitric oxide biosynthetic process,positive regulation of angiogenesis,negative regulation of cellular response to hypoxia	;zinc ion binding,dimethylargininase activity,amino acid binding	;mitochondrion,extracellular exosome	tr;sp	1	1;3	uniprot_mouse_proteome	>tr|D3YU15|D3YU15_MOUSE Dimethylarginine dimethylaminohydrolase 1, isoform CRA_a OS=Mus musculus GN=Ddah1 PE=1 SV=1;>sp|Q9CWS0|DDAH1_MOUSE N(G),N(G)-dimethylarginine dimethylaminohydrolase 1 OS=Mus musculus GN=Ddah1 PE=1 SV=3	9	12
A0A1B0GSU0	Aldh16a1	A0A1B0GSU0	A0A1B0GSU0_MOUSE	Aldehyde dehydrogenase family 16 member A1	TRUE	DC12/HFD	DC12	HFD	78	A0A1B0GSU0	1.0801e+06	671039	-0.686691	0.686691	-37.8723	0.621277	0	4.29939e-06	2.26695e-05	62.3701	0.0968885	Mus musculus	0.168	84797.9				tr	1	1	uniprot_mouse_proteome	>tr|A0A1B0GSU0|A0A1B0GSU0_MOUSE Aldehyde dehydrogenase family 16 member A1 OS=Mus musculus GN=Aldh16a1 PE=1 SV=1	12	13
Q07456	Ambp	Q07456	AMBP_MOUSE	Protein AMBP	TRUE	DC12/HFD	DC12	HFD	36	Q07456	342488	212975	-0.685372	0.685372	-37.8154	0.621846	0	0.000818577	0.00208477	26.4771	0.0955213	Mus musculus	0.203	39029.2	negative regulation of endopeptidase activity,protein-chromophore linkage,protein catabolic process,protein maturation	serine-type endopeptidase inhibitor activity,IgA binding,heme binding,small molecule binding,protein homodimerization activity	extracellular space,plasma membrane,cell surface,extracellular matrix,intracellular membrane-bounded organelle,extracellular exosome,blood microparticle	sp	1	2	uniprot_mouse_proteome	>sp|Q07456|AMBP_MOUSE Protein AMBP OS=Mus musculus GN=Ambp PE=1 SV=2	5	6
P46735;Q7TQD7	Myo1b	P46735;Q7TQD7	MYO1B_MOUSE;Q7TQD7_MOUSE	Unconventional myosin-Ib;Myo1b protein	TRUE	DC12/HFD	DC12	HFD	192	P46735;Q7TQD7	953542	593242	-0.684676	0.684676	-37.7855	0.622145	0	2.21403e-21	9.81989e-20	179.345	0.043334	Mus musculus	29.5%;28.8%	128563.92;132054	post-Golgi vesicle-mediated transport,actin filament organization,actin filament-based movement,actin filament bundle assembly;	microfilament motor activity,calmodulin binding,ATP binding,phosphatidylinositol-4,5-bisphosphate binding,phosphatidylinositol-3,4,5-trisphosphate binding,cadherin binding,actin filament binding;	cytoplasm,early endosome,actin filament,plasma membrane,brush border,endosome membrane,myosin complex,filopodium,perinuclear region of cytoplasm,extracellular exosome,cell periphery,trans-Golgi network membrane;	sp;tr	1	3;1	uniprot_mouse_proteome	>sp|P46735|MYO1B_MOUSE Unconventional myosin-Ib OS=Mus musculus GN=Myo1b PE=1 SV=3;>tr|Q7TQD7|Q7TQD7_MOUSE Myo1b protein OS=Mus musculus GN=Myo1b PE=1 SV=1	27	32
O35969;O35969-2	Gamt	O35969;O35969-2	GAMT_MOUSE	Guanidinoacetate N-methyltransferase;Isoform 2 of Guanidinoacetate N-methyltransferase	TRUE	DC12/HFD	DC12	HFD	96	O35969;O35969-2	1.10261e+06	687188	-0.68214	0.68214	-37.676	0.62324	0	5.04445e-09	4.61032e-08	79.6755	0.0708903	Mus musculus	67.4%;67.4%-2	26336.1;26336.1-2	creatine biosynthetic process,spermatogenesis,animal organ morphogenesis,methylation,regulation of multicellular organism growth,S-adenosylhomocysteine metabolic process,S-adenosylmethionine metabolic process;	guanidinoacetate N-methyltransferase activity;	nucleus,cytoplasm,microvillus,extracellular exosome;	sp	1;	1;	uniprot_mouse_proteome	>sp|O35969|GAMT_MOUSE Guanidinoacetate N-methyltransferase OS=Mus musculus GN=Gamt PE=1 SV=1;>sp|O35969-2|GAMT_MOUSE Isoform 2 of Guanidinoacetate N-methyltransferase OS=Mus musculus GN=Gamt	10	16
Q9CQ73	Pkp2	Q9CQ73	Q9CQ73_MOUSE	Plakophilin 2	TRUE	DC12/HFD	DC12	HFD	48	Q9CQ73	113517	181988	0.680935	0.680935	60.3179	1.60318	0	4.37303e-05	0.000176325	43.859	0.0849172	Mus musculus	0.145	88103.8	desmosome assembly,heart development,intermediate filament bundle assembly,maintenance of animal organ identity,ventricular cardiac muscle tissue morphogenesis,protein localization to plasma membrane,cardiac muscle cell action potential involved in contraction,ventricular cardiac muscle cell action potential,cell-cell signaling involved in cardiac conduction,bundle of His cell-Purkinje myocyte ad…	protein kinase C binding,protein binding,intermediate filament binding,protein complex scaffold,alpha-catenin binding,cadherin binding	nucleoplasm,intermediate filament,plasma membrane,cell-cell junction,adherens junction,intercalated disc,cell junction,desmosome	tr	1	1	uniprot_mouse_proteome	>tr|Q9CQ73|Q9CQ73_MOUSE Plakophilin 2 OS=Mus musculus GN=Pkp2 PE=1 SV=1	7	8
Q6XLQ8	Calu	Q6XLQ8	Q6XLQ8_MOUSE	Calumenin	TRUE	DC12/HFD	DC12	HFD	66	Q6XLQ8	1100134	688047	-0.677101	0.677101	-37.4579	0.625421	0	2.04998e-09	1.98164e-08	59.2387	0.0859908	Mus musculus	0.34	37117.7				tr	1	1	uniprot_mouse_proteome	>tr|Q6XLQ8|Q6XLQ8_MOUSE Calumenin OS=Mus musculus GN=Calu PE=1 SV=1	9	11
P09528	Fth1	P09528	FRIH_MOUSE	Ferritin heavy chain	TRUE	DC12/HFD	DC12	HFD	126	P09528	7893520	4940156	-0.676112	0.676112	-37.415	0.62585	0	9.47263e-09	8.30508e-08	110.229	0.073433	Mus musculus	0.648	21066.6	intracellular sequestering of iron ion,receptor-mediated endocytosis,immune response,negative regulation of cell proliferation,negative regulation of fibroblast proliferation,oxidation-reduction process,iron ion import	ferroxidase activity,iron ion binding,ferric iron binding	extracellular region,nucleus,mitochondrion,autolysosome,extracellular exosome,endocytic vesicle lumen	sp	1	2	uniprot_mouse_proteome	>sp|P09528|FRIH_MOUSE Ferritin heavy chain OS=Mus musculus GN=Fth1 PE=1 SV=2	11	21
A0A0R4J081;A2AQ17;Q9CWX2	Ndufaf1	A0A0R4J081;A2AQ17;Q9CWX2	A0A0R4J081_MOUSE;A2AQ17_MOUSE;CIA30_MOUSE	Complex I intermediate-associated protein 30, mitochondrial;Complex I intermediate-associated protein 30, mitochondrial;Complex I intermediate-associated protein 30, mitochondrial	TRUE	DC12/HFD	DC12	HFD	24	A0A0R4J081;A2AQ17;Q9CWX2	62510.6	39201	-0.673209	0.673209	-37.289	0.62711	0	0.0307033	0.0411234	20.8204	0.149622	Mus musculus	10.9%;11%;11%	37985.09;37782.82;37809.85	;;biological_process	;;molecular_function	;;mitochondrion,cytosol	tr;tr;sp	1	1;1;2	uniprot_mouse_proteome	>tr|A0A0R4J081|A0A0R4J081_MOUSE Complex I intermediate-associated protein 30, mitochondrial OS=Mus musculus GN=Ndufaf1 PE=1 SV=1;>tr|A2AQ17|A2AQ17_MOUSE Complex I intermediate-associated protein 30, mitochondrial OS=Mus musculus GN=Ndufaf1 PE=1 SV=1;>sp|Q9CWX2|CIA30_MOUSE Complex I intermediate-associated protein 30, mitochondrial OS=Mus musculus GN=Ndufaf1 PE=1 SV=2	4	4
A2AVR6;Q8VHQ9	Acot11	A2AVR6;Q8VHQ9	A2AVR6_MOUSE;ACO11_MOUSE	Acyl-coenzyme A thioesterase 11	TRUE	DC12/HFD	DC12	HFD	36	A2AVR6;Q8VHQ9	290792	182585	-0.671418	0.671418	-37.2111	0.627889	0	0.000303354	0.000905858	21.5604	0.0960282	Mus musculus	9.4%;9.8%	69377.89;67354.59	;fatty acid metabolic process,acyl-CoA metabolic process,response to temperature stimulus,response to cold,intracellular signal transduction	;lipid binding,acyl-CoA hydrolase activity,carboxylic ester hydrolase activity	;cytosol,extracellular exosome	tr;sp	1	1	uniprot_mouse_proteome	>tr|A2AVR6|A2AVR6_MOUSE Acyl-coenzyme A thioesterase 11 OS=Mus musculus GN=Acot11 PE=1 SV=1;>sp|Q8VHQ9|ACO11_MOUSE Acyl-coenzyme A thioesterase 11 OS=Mus musculus GN=Acot11 PE=1 SV=1	5	6
Q9CYA0	Creld2	Q9CYA0	CREL2_MOUSE	Cysteine-rich with EGF-like domain protein 2	TRUE	DC12/HFD	DC12	HFD	36	Q9CYA0	161803	257682	0.671355	0.671355	59.2567	1.59257	0	0.00625426	0.0112145	25.1326	0.193984	Mus musculus	0.177	38219.5	biological_process	calcium ion binding	extracellular space,endoplasmic reticulum,Golgi apparatus	sp	1	1	uniprot_mouse_proteome	>sp|Q9CYA0|CREL2_MOUSE Cysteine-rich with EGF-like domain protein 2 OS=Mus musculus GN=Creld2 PE=1 SV=1	6	6
P01898	H2-Q10	P01898	HA10_MOUSE	H-2 class I histocompatibility antigen, Q10 alpha chain	TRUE	DC12/HFD	DC12	HFD	54	P01898	493254	783365	0.667353	0.667353	58.8156	1.58816	0	5.35554e-05	0.000210316	42.0689	0.113214	Mus musculus	0.24	37251	antigen processing and presentation of peptide antigen via MHC class I	RNA binding,receptor binding,beta-2-microglobulin binding,peptide antigen binding,T cell receptor binding,TAP binding	extracellular space,endoplasmic reticulum,Golgi apparatus,Golgi medial cisterna,plasma membrane,cell surface,membrane,phagocytic vesicle membrane,MHC class I protein complex,extracellular exosome,endoplasmic reticulum exit site,integral component of lumenal side of endoplasmic reticulum membrane	sp	1	3	uniprot_mouse_proteome	>sp|P01898|HA10_MOUSE H-2 class I histocompatibility antigen, Q10 alpha chain OS=Mus musculus GN=H2-Q10 PE=1 SV=3	7	9
A2ASZ8;A2ASZ8-2;A2ASZ8-3;A2ASZ8-4;A2ASZ8-5	Slc25a25	A2ASZ8;A2ASZ8-2;A2ASZ8-3;A2ASZ8-4;A2ASZ8-5	SCMC2_MOUSE	Calcium-binding mitochondrial carrier protein SCaMC-2;Isoform 2 of Calcium-binding mitochondrial carrier protein SCaMC-2;Isoform 3 of Calcium-binding mitochondrial carrier protein SCaMC-2;Isoform 4 of Calcium-binding mitochondrial carrier protein SCaMC-2;Isoform 5 of Calcium-binding mitochondrial carrier protein SCaMC-2	TRUE	DC12/HFD	DC12	HFD	24	A2ASZ8;A2ASZ8-2;A2ASZ8-3;A2ASZ8-4;A2ASZ8-5	106497	67196	-0.664365	0.664365	-36.9033	0.630967	0	0.00512697	0.00955682	18.5713	0.145024	Mus musculus	11.3%;11.3%-2;11.3%-3;11.3%-4;11.3%-5	52621;52621-2;52621-3;52621-4;52621-5	response to dietary excess,mitochondrial transport,response to activity,ADP transport,ATP transport,response to food,multicellular organism growth,camera-type eye development,cellular respiration,ATP metabolic process,adipose tissue development,calcium ion transmembrane transport;;;;	ATP transmembrane transporter activity,calcium ion binding,ADP transmembrane transporter activity;;;;	mitochondrion,mitochondrial inner membrane,integral component of membrane,extracellular exosome;;;;	sp	1;;;;	1;;;;	uniprot_mouse_proteome	>sp|A2ASZ8|SCMC2_MOUSE Calcium-binding mitochondrial carrier protein SCaMC-2 OS=Mus musculus GN=Slc25a25 PE=1 SV=1;>sp|A2ASZ8-2|SCMC2_MOUSE Isoform 2 of Calcium-binding mitochondrial carrier protein SCaMC-2 OS=Mus musculus GN=Slc25a25;>sp|A2ASZ8-3|SCMC2_MOUSE Isoform 3 of Calcium-binding mitochondrial carrier protein SCaMC-2 OS=Mus musculus GN=Slc25a25;>sp|A2ASZ8-4|SCMC2_MOUSE Isoform 4 of Calciu…	4	4
A0A1C7CYU8;H9H9R5;P26262	Klkb1;Cyp4v3;Klkb1	A0A1C7CYU8;H9H9R5;P26262	A0A1C7CYU8_MOUSE;H9H9R5_MOUSE;KLKB1_MOUSE	MCG119836;Plasma kallikrein;Plasma kallikrein	TRUE	DC12/HFD	DC12	HFD	24	A0A1C7CYU8;H9H9R5;P26262	77639.7	48991.2	-0.664271	0.664271	-36.8992	0.631008	0	0.000330116	0.000974197	21.3687	0.0993196	Mus musculus	6.7%;7.2%;7.2%	76380.22;71382.57;71382.57	oxidation-reduction process;;inflammatory response,blood coagulation, intrinsic pathway,plasminogen activation,fibrinolysis,positive regulation of fibrinolysis	monooxygenase activity,iron ion binding,oxidoreductase activity, acting on paired donors, with incorporation or reduction of molecular oxygen,heme binding;;serine-type endopeptidase activity	;;extracellular space,extracellular exosome	tr;tr;sp	1	1;2;2	uniprot_mouse_proteome	>tr|A0A1C7CYU8|A0A1C7CYU8_MOUSE MCG119836 OS=Mus musculus GN=Klkb1 PE=1 SV=1;>tr|H9H9R5|H9H9R5_MOUSE Plasma kallikrein OS=Mus musculus GN=Cyp4v3 PE=1 SV=2;>sp|P26262|KLKB1_MOUSE Plasma kallikrein OS=Mus musculus GN=Klkb1 PE=1 SV=2	4	4
D3Z7X0	Acad12	D3Z7X0	D3Z7X0_MOUSE	MCG142036	TRUE	DC12/HFD	DC12	HFD	120	D3Z7X0	1987420	3144012	0.66171	0.66171	58.1957	1.58196	0	5.05006e-17	1.49323e-15	116.772	0.0491711	Mus musculus	0.317	61389.8	fatty acid beta-oxidation using acyl-CoA dehydrogenase	acyl-CoA dehydrogenase activity,flavin adenine dinucleotide binding	mitochondrion	tr	1	1	uniprot_mouse_proteome	>tr|D3Z7X0|D3Z7X0_MOUSE MCG142036 OS=Mus musculus GN=Acad12 PE=1 SV=1	16	20
Q8JZR0	Acsl5	Q8JZR0	ACSL5_MOUSE	Long-chain-fatty-acid--CoA ligase 5	TRUE	DC12/HFD	DC12	HFD	222	Q8JZR0	5.01945e+06	7.93242e+06	0.660232	0.660232	58.0337	1.58034	0	7.78634e-39	1.06744e-36	201.641	0.0317792	Mus musculus	0.436	76206.4	long-chain fatty acid metabolic process,regulation of extrinsic apoptotic signaling pathway	long-chain fatty acid-CoA ligase activity,ATP binding,decanoate--CoA ligase activity	nucleus,nucleolus,mitochondrion,mitochondrial outer membrane,mitochondrial inner membrane,endoplasmic reticulum,endoplasmic reticulum membrane,membrane,integral component of membrane	sp	1	1	uniprot_mouse_proteome	>sp|Q8JZR0|ACSL5_MOUSE Long-chain-fatty-acid--CoA ligase 5 OS=Mus musculus GN=Acsl5 PE=1 SV=1	23	37
P49182	Serpind1	P49182	HEP2_MOUSE	Heparin cofactor 2	TRUE	DC12/HFD	DC12	HFD	42	P49182	206622	130812	-0.659499	0.659499	-36.6902	0.633098	0	0.00126353	0.00300065	35.7697	0.101863	Mus musculus	0.159	54496.7	blood coagulation,negative regulation of endopeptidase activity	serine-type endopeptidase inhibitor activity,heparin binding	extracellular space,extracellular exosome	sp	1	1	uniprot_mouse_proteome	>sp|P49182|HEP2_MOUSE Heparin cofactor 2 OS=Mus musculus GN=Serpind1 PE=1 SV=1	7	7
F8WGT1;Q68FL4	Ahcyl2	F8WGT1;Q68FL4	F8WGT1_MOUSE;SAHH3_MOUSE	Adenosylhomocysteinase;Putative adenosylhomocysteinase 3	TRUE	DC12/HFD	DC12	HFD	36	F8WGT1;Q68FL4	439366	693426	0.65832	0.65832	57.8243	1.57824	0	0.00283606	0.00584764	30.4145	0.146183	Mus musculus	12.1%;12.1%	66771.23;66899.36	;one-carbon metabolic process,S-adenosylmethionine cycle	;adenosylhomocysteinase activity	;endoplasmic reticulum,cytosol,neuron projection,intracellular membrane-bounded organelle	tr;sp	1	1	uniprot_mouse_proteome	>tr|F8WGT1|F8WGT1_MOUSE Adenosylhomocysteinase OS=Mus musculus GN=Ahcyl2 PE=1 SV=1;>sp|Q68FL4|SAHH3_MOUSE Putative adenosylhomocysteinase 3 OS=Mus musculus GN=Ahcyl2 PE=1 SV=1	6	6
A0JNU3	Aspg	A0JNU3	LPP60_MOUSE	60 kDa lysophospholipase	TRUE	DC12/HFD	DC12	HFD	84	A0JNU3	1.0109e+06	641854	-0.655328	0.655328	-36.5069	0.634931	0	3.03271e-11	3.94253e-10	73.2856	0.0648513	Mus musculus	0.277	60594.6	asparagine catabolic process,lipid catabolic process	1-alkyl-2-acetylglycerophosphocholine esterase activity,asparaginase activity,lysophospholipase activity		sp	1	1	uniprot_mouse_proteome	>sp|A0JNU3|LPP60_MOUSE 60 kDa lysophospholipase OS=Mus musculus GN=Aspg PE=1 SV=1	11	14
P97819;P97819-2	Pla2g6	P97819;P97819-2	PLPL9_MOUSE	85/88 kDa calcium-independent phospholipase A2;Isoform Short of 85/88 kDa calcium-independent phospholipase A2	TRUE	DC12/HFD	DC12	HFD	48	P97819;P97819-2	169997	267493	0.65399	0.65399	57.3514	1.57351	0	1.76914e-05	7.89308e-05	34.7183	0.102818	Mus musculus	15%;15%-2	89559.79;89559.79-2	positive regulation of protein phosphorylation,chemotaxis,positive regulation of cytosolic calcium ion concentration,memory,urinary bladder smooth muscle contraction,lipid catabolic process,antibacterial humoral response,cardiolipin biosynthetic process,response to endoplasmic reticulum stress,positive regulation of insulin secretion involved in cellular response to glucose stimulus,positive regu…	calmodulin binding,serine hydrolase activity,protein kinase binding,ATP-dependent protein binding,calcium-independent phospholipase A2 activity,Requires Ontology;	extracellular space,mitochondrion,microtubule organizing center,cytosol,membrane;	sp	1;	3;	uniprot_mouse_proteome	>sp|P97819|PLPL9_MOUSE 85/88 kDa calcium-independent phospholipase A2 OS=Mus musculus GN=Pla2g6 PE=1 SV=3;>sp|P97819-2|PLPL9_MOUSE Isoform Short of 85/88 kDa calcium-independent phospholipase A2 OS=Mus musculus GN=Pla2g6	7	8
Q9D710	Tmx2	Q9D710	TMX2_MOUSE	Thioredoxin-related transmembrane protein 2	TRUE	DC12/HFD	DC12	HFD	48	Q9D710	147040	230772	0.650263	0.650263	56.9454	1.56945	0	1.43028e-05	6.53595e-05	38.199	0.119867	Mus musculus	0.281	33942.6	biological_process,cell redox homeostasis	molecular_function	cellular_component,cell,integral component of membrane	sp	1	1	uniprot_mouse_proteome	>sp|Q9D710|TMX2_MOUSE Thioredoxin-related transmembrane protein 2 OS=Mus musculus GN=Tmx2 PE=1 SV=1	7	8
Q9D8T2	Gsdmdc1	Q9D8T2	GSDMD_MOUSE	Gasdermin-D	TRUE	DC12/HFD	DC12	HFD	42	Q9D8T2	357144	227562	-0.650244	0.650244	-36.2828	0.637172	0	8.14129e-10	8.58536e-09	39.9537	0.0567176	Mus musculus	0.185	53238	inflammatory response,cytolysis,cellular response to extracellular stimulus,pore formation in membrane of other organism,innate immune response,pore complex assembly,positive regulation of interleukin-1 beta secretion,defense response to Gram-negative bacterium,defense response to Gram-positive bacterium,protein homooligomerization,pyroptosis	phosphatidylserine binding,phosphatidylinositol-4,5-bisphosphate binding,phosphatidylinositol-4-phosphate binding,phosphatidic acid binding,cardiolipin binding	extracellular space,nucleoplasm,cytosol,plasma membrane,NLRP3 inflammasome complex	sp	1	1	uniprot_mouse_proteome	>sp|Q9D8T2|GSDMD_MOUSE Gasdermin-D OS=Mus musculus GN=Gsdmdc1 PE=1 SV=1	7	7
Q6Q899;Q6Q899-2	Ddx58	Q6Q899;Q6Q899-2	DDX58_MOUSE	Probable ATP-dependent RNA helicase DDX58;Isoform 2 of Probable ATP-dependent RNA helicase DDX58	TRUE	DC12/HFD	DC12	HFD	30	Q6Q899;Q6Q899-2	137524	87854.4	-0.646492	0.646492	-36.1168	0.638832	0	0.000268855	0.000821717	27.8365	0.104696	Mus musculus	5.8%;5.8%-2	105975.44;105975.44-2	positive regulation of defense response to virus by host,detection of virus,response to virus,positive regulation of gene expression,regulation of cell migration,negative regulation of type I interferon production,positive regulation of granulocyte macrophage colony-stimulating factor production,positive regulation of interferon-alpha production,positive regulation of interferon-beta production,p…	double-stranded DNA binding,double-stranded RNA binding,single-stranded RNA binding,helicase activity,protein binding,ATP binding,zinc ion binding,ubiquitin protein ligase binding,identical protein binding;	cytoplasm,cytosol,bicellular tight junction,actin cytoskeleton,ruffle membrane;	sp	1;	2;	uniprot_mouse_proteome	>sp|Q6Q899|DDX58_MOUSE Probable ATP-dependent RNA helicase DDX58 OS=Mus musculus GN=Ddx58 PE=1 SV=2;>sp|Q6Q899-2|DDX58_MOUSE Isoform 2 of Probable ATP-dependent RNA helicase DDX58 OS=Mus musculus GN=Ddx58	5	5
E9Q9M1;G3X9J6;Q3V1L4	Nt5c2	E9Q9M1;G3X9J6;Q3V1L4	E9Q9M1_MOUSE;G3X9J6_MOUSE;5NTC_MOUSE	Cytosolic purine 5'-nucleotidase;5'-nucleotidase, cytosolic II, isoform CRA_b;Cytosolic purine 5'-nucleotidase	TRUE	DC12/HFD	DC12	HFD	18	E9Q9M1;G3X9J6;Q3V1L4	52825.6	33775.5	-0.64526	0.64526	-36.0623	0.639377	0	0.0393976	0.0499368	10.762	0.191366	Mus musculus	6.1%;6.2%;6.4%	67704.01;67765.21;64808.62	;;dephosphorylation,IMP metabolic process,adenosine metabolic process	;;nucleotide binding,5'-nucleotidase activity,metal ion binding	;;cellular_component,cytoplasm	tr;tr;sp	1	1;1;2	uniprot_mouse_proteome	>tr|E9Q9M1|E9Q9M1_MOUSE Cytosolic purine 5'-nucleotidase OS=Mus musculus GN=Nt5c2 PE=1 SV=1;>tr|G3X9J6|G3X9J6_MOUSE 5'-nucleotidase, cytosolic II, isoform CRA_b OS=Mus musculus GN=Nt5c2 PE=1 SV=1;>sp|Q3V1L4|5NTC_MOUSE Cytosolic purine 5'-nucleotidase OS=Mus musculus GN=Nt5c2 PE=1 SV=2	3	3
Q61009	Scarb1	Q61009	SCRB1_MOUSE	Scavenger receptor class B member 1	TRUE	DC12/HFD	DC12	HFD	36	Q61009	774312	495253	-0.644751	0.644751	-36.0397	0.639603	0	0.000325737	0.00096316	25.1837	0.0938163	Mus musculus	0.09	56754	endothelial cell proliferation,androgen biosynthetic process,cholesterol catabolic process,receptor-mediated endocytosis,positive regulation of triglyceride biosynthetic process,positive regulation of cholesterol storage,regulation of phosphatidylcholine catabolic process,phospholipid transport,lipopolysaccharide transport,cholesterol transport,lipopolysaccharide-mediated signaling pathway,detect…	lipopolysaccharide binding,beta-amyloid binding,phosphatidylserine binding,lipopolysaccharide receptor activity,high-density lipoprotein particle binding,low-density lipoprotein particle binding,apolipoprotein binding,apolipoprotein A-I binding,protein homodimerization activity,high-density lipoprotein particle receptor activity	cytoplasm,lysosomal membrane,plasma membrane,integral component of plasma membrane,caveola,cell surface,integral component of membrane,microvillus membrane,intracellular membrane-bounded organelle,extracellular exosome	sp	1	1	uniprot_mouse_proteome	>sp|Q61009|SCRB1_MOUSE Scavenger receptor class B member 1 OS=Mus musculus GN=Scarb1 PE=1 SV=1	4	6
P11589	Mup2	P11589	MUP2_MOUSE	Major urinary protein 2	TRUE	DC12/HFD	DC12	HFD	18	P11589	3.76014e+06	5.87453e+06	0.643688	0.643688	56.2318	1.56232	0	0.000771159	0.0019811	11.9745	0.0873275	Mus musculus	0.111	20663.5	energy reserve metabolic process,transport,biological_process,insulin receptor signaling pathway,aerobic respiration,positive regulation of gene expression,negative regulation of lipid storage,positive regulation of glucose metabolic process,heat generation,glucose homeostasis,locomotor rhythm,negative regulation of gluconeogenesis,positive regulation of lipid metabolic process,negative regulatio…	molecular_function,insulin-activated receptor activity,transporter activity,pheromone binding,small molecule binding	extracellular space,nucleus,cytosol	sp	1	1	uniprot_mouse_proteome	>sp|P11589|MUP2_MOUSE Major urinary protein 2 OS=Mus musculus GN=Mup2 PE=1 SV=1	2	3
Q9QYC7	Ggcx	Q9QYC7	VKGC_MOUSE	Vitamin K-dependent gamma-carboxylase	TRUE	DC12/HFD	DC12	HFD	42	Q9QYC7	184646	118296	-0.642359	0.642359	-35.9335	0.640665	0	0.000452321	0.00128698	38.3041	0.112615	Mus musculus	0.103	87194.7	peptidyl-glutamic acid carboxylation	gamma-glutamyl carboxylase activity	endoplasmic reticulum membrane,integral component of membrane	sp	1	1	uniprot_mouse_proteome	>sp|Q9QYC7|VKGC_MOUSE Vitamin K-dependent gamma-carboxylase OS=Mus musculus GN=Ggcx PE=1 SV=1	6	7
Q3U487	Hectd3	Q3U487	HECD3_MOUSE	E3 ubiquitin-protein ligase HECTD3	TRUE	DC12/HFD	DC12	HFD	18	Q3U487	47638.7	30524.8	-0.642152	0.642152	-35.9244	0.640756	0	0.00210162	0.00459978	12.9773	0.133182	Mus musculus	0.046	97347.1	protein ubiquitination,proteasome-mediated ubiquitin-dependent protein catabolic process	ubiquitin-protein transferase activity,syntaxin binding,ubiquitin protein ligase activity	perinuclear region of cytoplasm	sp	1	2	uniprot_mouse_proteome	>sp|Q3U487|HECD3_MOUSE E3 ubiquitin-protein ligase HECTD3 OS=Mus musculus GN=Hectd3 PE=1 SV=2	3	3
B7ZC18;P42227;P42227-2	Stat3	B7ZC18;P42227;P42227-2	B7ZC18_MOUSE;STAT3_MOUSE;STAT3_MOUSE	Signal transducer and activator of transcription;Signal transducer and activator of transcription 3;Isoform Stat3B of Signal transducer and activator of transcription 3	TRUE	DC12/HFD	DC12	HFD	78	B7ZC18;P42227;P42227-2	397783	255231	-0.640181	0.640181	-35.8368	0.641632	0	1.49187e-07	9.95457e-07	75.0224	0.0875023	Mus musculus	22.2%;21.4%;21.4%-2	84881.01;88053.76;88053.76-2	;temperature homeostasis,eye photoreceptor cell differentiation,regulation of transcription, DNA-templated,transcription from RNA polymerase II promoter,protein import into nucleus,acute-phase response,inflammatory response,JAK-STAT cascade,aging,cell proliferation,positive regulation of cell proliferation,negative regulation of cell proliferation,positive regulation of gene expression,negative r…	;RNA polymerase II core promoter proximal region sequence-specific DNA binding,RNA polymerase II transcription factor activity, sequence-specific DNA binding,transcriptional activator activity, RNA polymerase II core promoter proximal region sequence-specific binding,RNA polymerase II repressing transcription factor binding,transcriptional activator activity, RNA polymerase II transcription regul…	;nuclear chromatin,nucleus,nucleoplasm,cytoplasm,mitochondrial inner membrane,cytosol,plasma membrane,RNA polymerase II transcription factor complex;	tr;sp;sp	1;1;	1;2;	uniprot_mouse_proteome	>tr|B7ZC18|B7ZC18_MOUSE Signal transducer and activator of transcription OS=Mus musculus GN=Stat3 PE=1 SV=1;>sp|P42227|STAT3_MOUSE Signal transducer and activator of transcription 3 OS=Mus musculus GN=Stat3 PE=1 SV=2;>sp|P42227-2|STAT3_MOUSE Isoform Stat3B of Signal transducer and activator of transcription 3 OS=Mus musculus GN=Stat3	13	13
A0A087WQX3;A0A087WS96;Q8BG73	Sh3bgrl2	A0A087WQX3;A0A087WS96;Q8BG73	A0A087WQX3_MOUSE;A0A087WS96_MOUSE;SH3L2_MOUSE	SH3 domain-binding glutamic acid-rich-like protein 2;SH3 domain-binding glutamic acid-rich-like protein;SH3 domain-binding glutamic acid-rich-like protein 2	TRUE	DC12/HFD	DC12	HFD	12	A0A087WQX3;A0A087WS96;Q8BG73	43885.6	68286.3	0.637848	0.637848	55.6006	1.55601	0	0.0154275	0.0234052	9.70218	0.14817	Mus musculus	38.8%;21.7%;24.3%	7698.59;13545.48;12254.95	;;biological_process	;;protein binding,SH3 domain binding	;;nucleoplasm,cytoplasm,nuclear membrane,extracellular exosome	tr;tr;sp	1	1	uniprot_mouse_proteome	>tr|A0A087WQX3|A0A087WQX3_MOUSE SH3 domain-binding glutamic acid-rich-like protein 2 OS=Mus musculus GN=Sh3bgrl2 PE=1 SV=1;>tr|A0A087WS96|A0A087WS96_MOUSE SH3 domain-binding glutamic acid-rich-like protein OS=Mus musculus GN=Sh3bgrl2 PE=1 SV=1;>sp|Q8BG73|SH3L2_MOUSE SH3 domain-binding glutamic acid-rich-like protein 2 OS=Mus musculus GN=Sh3bgrl2 PE=1 SV=1	2	2
Q8CFX3	Pcdh1	Q8CFX3	Q8CFX3_MOUSE	Protein Pcdh1	TRUE	DC12/HFD	DC12	HFD	30	Q8CFX3	262565	168896	-0.636537	0.636537	-35.6745	0.643255	0	0.0336091	0.0445201	27.743	0.194571	Mus musculus	0.049	112411				tr	1	1	uniprot_mouse_proteome	>tr|Q8CFX3|Q8CFX3_MOUSE Protein Pcdh1 OS=Mus musculus GN=Pcdh1 PE=1 SV=1	4	5
Q9R0A0	Pex14	Q9R0A0	PEX14_MOUSE	Peroxisomal membrane protein PEX14	TRUE	DC12/HFD	DC12	HFD	54	Q9R0A0	265685	412153	0.633462	0.633462	55.1283	1.55128	0	6.29038e-08	4.5387e-07	44.9384	0.0818363	Mus musculus	0.386	41207.6	protein complex assembly,protein import into peroxisome matrix,protein import into peroxisome matrix, docking,protein import into peroxisome matrix, translocation,negative regulation of protein binding,microtubule anchoring,peroxisome transport along microtubule,negative regulation of sequence-specific DNA binding transcription factor activity,protein import into peroxisome matrix, substrate rele…	transcription corepressor activity,receptor binding,microtubule binding,identical protein binding,protein N-terminus binding,beta-tubulin binding	fibrillar center,intracellular,peroxisome,peroxisomal membrane,membrane,integral component of membrane,protein complex,peroxisomal importomer complex	sp	1	1	uniprot_mouse_proteome	>sp|Q9R0A0|PEX14_MOUSE Peroxisomal membrane protein PEX14 OS=Mus musculus GN=Pex14 PE=1 SV=1	8	9
P42232	Stat5b	P42232	STA5B_MOUSE	Signal transducer and activator of transcription 5B	TRUE	DC12/HFD	DC12	HFD	36	P42232	320340	206654	-0.632386	0.632386	-35.4891	0.645109	0	4.96763e-07	3.10837e-06	33.7382	0.0695726	Mus musculus	0.083	90002.1	allantoin metabolic process,luteinization,natural killer cell differentiation,citrate metabolic process,2-oxoglutarate metabolic process,succinate metabolic process,oxaloacetate metabolic process,regulation of transcription from RNA polymerase II promoter,transcription from RNA polymerase II promoter,isoleucine metabolic process,valine metabolic process,creatine metabolic process,fatty acid metab…	RNA polymerase II core promoter sequence-specific DNA binding,transcriptional activator activity, RNA polymerase II core promoter proximal region sequence-specific binding,DNA binding,chromatin binding,signal transducer activity,protein binding,glucocorticoid receptor binding,protein dimerization activity	nucleus,nucleoplasm,cytoplasm,cytosol	sp	1	1	uniprot_mouse_proteome	>sp|P42232|STA5B_MOUSE Signal transducer and activator of transcription 5B OS=Mus musculus GN=Stat5b PE=1 SV=1	6	6
Q9Z2Z6	Slc25a20	Q9Z2Z6	MCAT_MOUSE	Mitochondrial carnitine/acylcarnitine carrier protein	TRUE	DC12/HFD	DC12	HFD	144	Q9Z2Z6	3.01198e+06	4665218	0.631232	0.631232	54.8887	1.54889	0	6.05412e-08	4.41044e-07	140.614	0.0801896	Mus musculus	0.668	33026.7	mitochondrial transport,carnitine transport,carnitine transmembrane transport,acyl carnitine transmembrane transport	carnitine:acyl carnitine antiporter activity,carnitine transmembrane transporter activity,acyl carnitine transmembrane transporter activity	mitochondrion,mitochondrial inner membrane,cytosol,integral component of membrane	sp	1	1	uniprot_mouse_proteome	>sp|Q9Z2Z6|MCAT_MOUSE Mitochondrial carnitine/acylcarnitine carrier protein OS=Mus musculus GN=Slc25a20 PE=1 SV=1	17	24
Q91V89	Ppp2r5d	Q91V89	Q91V89_MOUSE	Protein Ppp2r5d	TRUE	DC12/HFD	DC12	HFD	30	Q91V89	406633	262914	-0.629137	0.629137	-35.3437	0.646563	0	0.00584181	0.0105883	20.5646	0.142356	Mus musculus	0.104	68994.6	regulation of protein phosphorylation,signal transduction,positive regulation of neuron projection development,regulation of protein autophosphorylation,positive regulation of protein dephosphorylation,positive regulation of transcription from RNA polymerase II promoter,regulation of catalytic activity,positive regulation of neurotrophin TRK receptor signaling pathway,cellular response to growth …	protein binding,protein phosphatase regulator activity	protein phosphatase type 2A complex	tr	1	1	uniprot_mouse_proteome	>tr|Q91V89|Q91V89_MOUSE Protein Ppp2r5d OS=Mus musculus GN=Ppp2r5d PE=1 SV=1	5	5
Q9CQ60	Pgls	Q9CQ60	6PGL_MOUSE	6-phosphogluconolactonase	TRUE	DC12/HFD	DC12	HFD	30	Q9CQ60	171082	110701	-0.628026	0.628026	-35.2939	0.647061	0	5.20904e-05	0.000205634	27.1676	0.126962	Mus musculus	0.35	27254.4	carbohydrate metabolic process,pentose-phosphate shunt,pentose-phosphate shunt, oxidative branch	6-phosphogluconolactonase activity	cytoplasm,extracellular exosome	sp	1	1	uniprot_mouse_proteome	>sp|Q9CQ60|6PGL_MOUSE 6-phosphogluconolactonase OS=Mus musculus GN=Pgls PE=1 SV=1	5	5
P97315	Csrp1	P97315	CSRP1_MOUSE	Cysteine and glycine-rich protein 1	TRUE	DC12/HFD	DC12	HFD	24	P97315	93111.9	60256.1	-0.627859	0.627859	-35.2864	0.647136	0	0.000560118	0.00153295	20.8682	0.114141	Mus musculus	0.311	20583.4	response to metal ion,actin cytoskeleton organization,platelet aggregation	RNA binding,protein binding,metal ion binding	nucleus,nucleoplasm,focal adhesion,actin cytoskeleton,extracellular exosome	sp	1	3	uniprot_mouse_proteome	>sp|P97315|CSRP1_MOUSE Cysteine and glycine-rich protein 1 OS=Mus musculus GN=Csrp1 PE=1 SV=3	4	4
Q9D0G0	Mrps30	Q9D0G0	RT30_MOUSE	28S ribosomal protein S30, mitochondrial	TRUE	DC12/HFD	DC12	HFD	66	Q9D0G0	118562	183035	0.626486	0.626486	54.38	1.5438	0	0.00635266	0.0113505	62.7093	0.112353	Mus musculus	0.38	49939.3	translation,biological_process	RNA binding,structural constituent of ribosome	cellular_component,mitochondrion,ribosome	sp	1	1	uniprot_mouse_proteome	>sp|Q9D0G0|RT30_MOUSE 28S ribosomal protein S30, mitochondrial OS=Mus musculus GN=Mrps30 PE=1 SV=1	11	11
Q9CR86	Carhsp1	Q9CR86	CHSP1_MOUSE	Calcium-regulated heat stable protein 1	TRUE	DC12/HFD	DC12	HFD	24	Q9CR86	327027	211911	-0.625954	0.625954	-35.2009	0.647991	0	0.0347274	0.0454986	18.8156	0.209135	Mus musculus	0.399	16062.3	regulation of transcription, DNA-templated,regulation of mRNA stability	DNA binding,mRNA 3'-UTR binding,protein binding	cytoplasmic mRNA processing body,cytosol,P granule,extracellular exosome,cytoplasmic exosome (RNase complex)	sp	1	1	uniprot_mouse_proteome	>sp|Q9CR86|CHSP1_MOUSE Calcium-regulated heat stable protein 1 OS=Mus musculus GN=Carhsp1 PE=1 SV=1	4	4
Q9EP75	Cyp4f14	Q9EP75	CP4FE_MOUSE	Leukotriene-B4 omega-hydroxylase 3	TRUE	DC12/HFD	DC12	HFD	108	Q9EP75	1.85629e+06	1.20605e+06	-0.622135	0.622135	-35.0291	0.649709	0	1.52518e-05	6.9276e-05	93.8868	0.084918	Mus musculus	0.389	59800.4	leukotriene B4 catabolic process,oxidation-reduction process	iron ion binding,heme binding,leukotriene-B4 20-monooxygenase activity,alpha-tocopherol omega-hydroxylase activity	endoplasmic reticulum membrane,organelle membrane	sp	1	1	uniprot_mouse_proteome	>sp|Q9EP75|CP4FE_MOUSE Leukotriene-B4 omega-hydroxylase 3 OS=Mus musculus GN=Cyp4f14 PE=1 SV=1	17	18
Q6ZQI3	Mlec	Q6ZQI3	MLEC_MOUSE	Malectin	TRUE	DC12/HFD	DC12	HFD	48	Q6ZQI3	482773	742607	0.621254	0.621254	53.8211	1.53821	0	9.65125e-07	5.70748e-06	39.1485	0.0757344	Mus musculus	0.265	32342.1	carbohydrate metabolic process	enzyme binding,carbohydrate binding	endoplasmic reticulum,endoplasmic reticulum membrane,membrane,integral component of membrane	sp	1	2	uniprot_mouse_proteome	>sp|Q6ZQI3|MLEC_MOUSE Malectin OS=Mus musculus GN=Mlec PE=1 SV=2	6	8
H3BJ97;Q99JR5	Tinagl1	H3BJ97;Q99JR5	H3BJ97_MOUSE;TINAL_MOUSE	Tubulointerstitial nephritis antigen-like	TRUE	DC12/HFD	DC12	HFD	24	H3BJ97;Q99JR5	78590.9	51100.3	-0.62103	0.62103	-34.9793	0.650207	0	0.0289731	0.03915	20.3388	0.1793	Mus musculus	9%;8.4%	49276.75;52664.5	;receptor-mediated endocytosis,immune response,cell adhesion,proteolysis involved in cellular protein catabolic process	;scavenger receptor activity,polysaccharide binding,laminin binding,cysteine-type endopeptidase activity	;extracellular space,cytoplasm,extracellular matrix,extracellular exosome,lysosome	tr;sp	1	1	uniprot_mouse_proteome	>tr|H3BJ97|H3BJ97_MOUSE Tubulointerstitial nephritis antigen-like OS=Mus musculus GN=Tinagl1 PE=1 SV=1;>sp|Q99JR5|TINAL_MOUSE Tubulointerstitial nephritis antigen-like OS=Mus musculus GN=Tinagl1 PE=1 SV=1	3	4
Q64511	Top2b	Q64511	TOP2B_MOUSE	DNA topoisomerase 2-beta	TRUE	DC12/HFD	DC12	HFD	36	Q64511	130579	84998.2	-0.619422	0.619422	-34.9068	0.650932	0	0.000312008	0.00092702	28.2931	0.0984827	Mus musculus	0.039	181909	resolution of meiotic recombination intermediates,sister chromatid segregation,neuron migration,DNA topological change,axonogenesis,forebrain development,mitotic DNA integrity checkpoint	DNA binding,chromatin binding,DNA topoisomerase activity,DNA topoisomerase type II (ATP-hydrolyzing) activity,protein kinase C binding,protein binding,ATP binding,protein C-terminus binding,enzyme binding,histone deacetylase binding,ribonucleoprotein complex binding,metal ion binding,protein heterodimerization activity	nucleus,nucleoplasm,nucleolus,cytosol,intracellular ribonucleoprotein complex,chromosome,heterochromatin	sp	1	2	uniprot_mouse_proteome	>sp|Q64511|TOP2B_MOUSE DNA topoisomerase 2-beta OS=Mus musculus GN=Top2b PE=1 SV=2	6	6
P56376	Acyp1	P56376	ACYP1_MOUSE	Acylphosphatase-1	TRUE	DC12/HFD	DC12	HFD	24	P56376	190823	124243	-0.619076	0.619076	-34.8912	0.651088	0	0.00891799	0.0149095	20.4069	0.15803	Mus musculus	0.515	11240.7	biological_process	acylphosphatase activity	extracellular exosome	sp	1	2	uniprot_mouse_proteome	>sp|P56376|ACYP1_MOUSE Acylphosphatase-1 OS=Mus musculus GN=Acyp1 PE=1 SV=2	4	4
P17879	Hspa1b	P17879	HS71B_MOUSE	Heat shock 70 kDa protein 1B	TRUE	DC12/HFD	DC12	HFD	120	P17879	2.51234e+06	3.85772e+06	0.618719	0.618719	53.5512	1.53551	0	0.000580922	0.00157559	117.904	0.087116	Mus musculus	0.366	70176.3	binding of sperm to zona pellucida,response to heat,protein refolding,negative regulation of apoptotic process,negative regulation of cysteine-type endopeptidase activity involved in apoptotic process,positive regulation of microtubule nucleation,regulation of mitotic spindle assembly	protein binding,ATP binding	zona pellucida receptor complex,intracellular,mitochondrion,mitochondrial matrix,centrosome,cell body	sp	1	3	uniprot_mouse_proteome	>sp|P17879|HS71B_MOUSE Heat shock 70 kDa protein 1B OS=Mus musculus GN=Hspa1b PE=1 SV=3	15	20
P29391;Q9CPX4	Ftl1;Ftl1-ps1	P29391;Q9CPX4	FRIL1_MOUSE;Q9CPX4_MOUSE	Ferritin light chain 1;Ferritin	TRUE	DC12/HFD	DC12	HFD	102	P29391;Q9CPX4	5729221	3.7327e+06	-0.618118	0.618118	-34.848	0.65152	0	9.73787e-07	5.73621e-06	84.0074	0.0785723	Mus musculus	60.7%;60.7%	20802.39;20772.36	iron ion transport,intracellular sequestering of iron ion,receptor-mediated endocytosis;	iron ion binding,protein binding,ferric iron binding,identical protein binding;	extracellular region,cytoplasm,intracellular ferritin complex,membrane,autolysosome,extracellular exosome,endocytic vesicle lumen;	sp;tr	1	2;1	uniprot_mouse_proteome	>sp|P29391|FRIL1_MOUSE Ferritin light chain 1 OS=Mus musculus GN=Ftl1 PE=1 SV=2;>tr|Q9CPX4|Q9CPX4_MOUSE Ferritin OS=Mus musculus GN=Ftl1-ps1 PE=1 SV=1	9	17
Q3UF75;Q9EPC1	Parva	Q3UF75;Q9EPC1	Q3UF75_MOUSE;PARVA_MOUSE	Alpha-parvin	TRUE	DC12/HFD	DC12	HFD	24	Q3UF75;Q9EPC1	123133	80232.8	-0.617958	0.617958	-34.8408	0.651592	0	0.00311282	0.00628398	21.2445	0.124327	Mus musculus	15.5%;14%	38361.22;42329.8	;sprouting angiogenesis,outflow tract septum morphogenesis,cell adhesion,establishment or maintenance of cell polarity,regulation of cell shape,actin cytoskeleton reorganization,heterotypic cell-cell adhesion,substrate adhesion-dependent cell spreading,cilium morphogenesis,actin-mediated cell contraction,smooth muscle cell chemotaxis	;actin binding,protein binding,cadherin binding	;nucleus,cytoplasm,cytosol,plasma membrane,focal adhesion,actin cytoskeleton,Z disc,lamellipodium	tr;sp	1	1	uniprot_mouse_proteome	>tr|Q3UF75|Q3UF75_MOUSE Alpha-parvin OS=Mus musculus GN=Parva PE=1 SV=1;>sp|Q9EPC1|PARVA_MOUSE Alpha-parvin OS=Mus musculus GN=Parva PE=1 SV=1	4	4
A0A1D5RMC8;Q3URE1	Acsf3	A0A1D5RMC8;Q3URE1	A0A1D5RMC8_MOUSE;ACSF3_MOUSE	Acyl-CoA synthetase family member 3, mitochondrial;Acyl-CoA synthetase family member 3, mitochondrial	TRUE	DC12/HFD	DC12	HFD	72	A0A1D5RMC8;Q3URE1	338309	519201	0.617949	0.617949	53.4692	1.53469	0	1.53103e-05	6.93331e-05	62.6395	0.0786857	Mus musculus	30.8%;28.3%	59932.71;65076.69	;fatty acid metabolic process,fatty acid biosynthetic process,malonate catabolic process	;ATP binding,acid-thiol ligase activity,malonyl-CoA synthetase activity	;mitochondrion	tr;sp	4;1	1;2	uniprot_mouse_proteome	>tr|A0A1D5RMC8|A0A1D5RMC8_MOUSE Acyl-CoA synthetase family member 3, mitochondrial OS=Mus musculus GN=Acsf3 PE=4 SV=1;>sp|Q3URE1|ACSF3_MOUSE Acyl-CoA synthetase family member 3, mitochondrial OS=Mus musculus GN=Acsf3 PE=1 SV=2	12	12
Q99LC9	Pex6	Q99LC9	PEX6_MOUSE	Peroxisome assembly factor 2	TRUE	DC12/HFD	DC12	HFD	48	Q99LC9	258183	396229	0.617943	0.617943	53.4685	1.53469	0	2.91948e-08	2.32941e-07	43.2014	0.0585247	Mus musculus	0.115	104549	protein targeting to peroxisome,peroxisome organization,protein import into peroxisome matrix, translocation,protein stabilization	protein binding,ATP binding,protein C-terminus binding,ATPase activity,protein complex binding,ATPase activity, coupled	photoreceptor outer segment,cytoplasm,peroxisome,peroxisomal membrane,cytosol,Requires Ontology	sp	1	1	uniprot_mouse_proteome	>sp|Q99LC9|PEX6_MOUSE Peroxisome assembly factor 2 OS=Mus musculus GN=Pex6 PE=1 SV=1	8	8
Q3UNZ8	NaN	Q3UNZ8	QORL2_MOUSE	Quinone oxidoreductase-like protein 2	TRUE	DC12/HFD	DC12	HFD	96	Q3UNZ8	529884	812909	0.617418	0.617418	53.4127	1.53413	0	0.000142319	0.000484534	93.6095	0.0933966	Mus musculus	0.546	37808.8	oxidation-reduction process	oxidoreductase activity	mitochondrion	sp	1	1	uniprot_mouse_proteome	>sp|Q3UNZ8|QORL2_MOUSE Quinone oxidoreductase-like protein 2 OS=Mus musculus PE=1 SV=1	12	16
Q91V01	Lpcat3	Q91V01	MBOA5_MOUSE	Lysophospholipid acyltransferase 5	TRUE	DC12/HFD	DC12	HFD	30	Q91V01	382424	585478	0.614441	0.614441	53.0965	1.53097	0	4.83299e-08	3.57262e-07	22.406	0.0586729	Mus musculus	0.131	56146.9	phospholipid biosynthetic process,regulation of plasma lipoprotein particle levels	1-acylglycerophosphocholine O-acyltransferase activity	endoplasmic reticulum membrane,membrane,integral component of membrane	sp	1	1	uniprot_mouse_proteome	>sp|Q91V01|MBOA5_MOUSE Lysophospholipid acyltransferase 5 OS=Mus musculus GN=Lpcat3 PE=1 SV=1	5	5
E9QNW6;Q8VDG7	Pafah2	E9QNW6;Q8VDG7	E9QNW6_MOUSE;PAFA2_MOUSE	Platelet-activating factor acetylhydrolase 2, cytoplasmic;Platelet-activating factor acetylhydrolase 2, cytoplasmic	TRUE	DC12/HFD	DC12	HFD	66	E9QNW6;Q8VDG7	557004	852661	0.614284	0.614284	53.0798	1.5308	0	4.22421e-13	7.13713e-12	63.2444	0.0503359	Mus musculus	28.9%;30.8%	46200.83;43561.94	;lipid catabolic process	;1-alkyl-2-acetylglycerophosphocholine esterase activity	;cytoplasm	tr;sp	1	1;2	uniprot_mouse_proteome	>tr|E9QNW6|E9QNW6_MOUSE Platelet-activating factor acetylhydrolase 2, cytoplasmic OS=Mus musculus GN=Pafah2 PE=1 SV=1;>sp|Q8VDG7|PAFA2_MOUSE Platelet-activating factor acetylhydrolase 2, cytoplasmic OS=Mus musculus GN=Pafah2 PE=1 SV=2	10	11
F8WIR1;P18242	Ctsd	F8WIR1;P18242	F8WIR1_MOUSE;CATD_MOUSE	Cathepsin D	TRUE	DC12/HFD	DC12	HFD	72	F8WIR1;P18242	2.7106e+06	4128789	0.607107	0.607107	52.3201	1.5232	0	2.15031e-13	3.7272e-12	65.5011	0.0504056	Mus musculus	19.3%;19%	44215.02;44953.84	;autophagosome assembly,proteolysis,protein catabolic process,epithelial tube branching involved in lung morphogenesis	;aspartic-type endopeptidase activity,peptidase activity,hydrolase activity	;extracellular space,mitochondrion,lysosome,melanosome,membrane raft,extracellular exosome,extracellular matrix	tr;sp	1	2;1	uniprot_mouse_proteome	>tr|F8WIR1|F8WIR1_MOUSE Cathepsin D OS=Mus musculus GN=Ctsd PE=1 SV=2;>sp|P18242|CATD_MOUSE Cathepsin D OS=Mus musculus GN=Ctsd PE=1 SV=1	5	12
Q8BTZ7	Gmppb	Q8BTZ7	GMPPB_MOUSE	Mannose-1-phosphate guanyltransferase beta	TRUE	DC12/HFD	DC12	HFD	54	Q8BTZ7	614365	404168	-0.604141	0.604141	-34.2137	0.657863	0	8.84221e-10	9.08402e-09	51.9843	0.0556941	Mus musculus	0.339	39916.5	GDP-mannose biosynthetic process	mannose-1-phosphate guanylyltransferase activity,GTP binding	cytoplasm,mitochondrion,extracellular exosome	sp	1	1	uniprot_mouse_proteome	>sp|Q8BTZ7|GMPPB_MOUSE Mannose-1-phosphate guanyltransferase beta OS=Mus musculus GN=Gmppb PE=1 SV=1	8	9
Q64514;Q64514-2	Tpp2	Q64514;Q64514-2	TPP2_MOUSE	Tripeptidyl-peptidase 2;Isoform Short of Tripeptidyl-peptidase 2	TRUE	DC12/HFD	DC12	HFD	216	Q64514;Q64514-2	933339	614909	-0.602028	0.602028	-34.1173	0.658827	0	3.78031e-19	1.32575e-17	200.089	0.0430719	Mus musculus	34.4%;34.4%-2	139878.81;139878.81-2	proteolysis;	aminopeptidase activity,serine-type endopeptidase activity,tripeptidyl-peptidase activity,peptide binding;	nucleoplasm,cytosol,nuclear body;	sp	1;	3;	uniprot_mouse_proteome	>sp|Q64514|TPP2_MOUSE Tripeptidyl-peptidase 2 OS=Mus musculus GN=Tpp2 PE=1 SV=3;>sp|Q64514-2|TPP2_MOUSE Isoform Short of Tripeptidyl-peptidase 2 OS=Mus musculus GN=Tpp2	32	36
F6TVX7;Q8BSF4	Gm20671;Pisd	F6TVX7;Q8BSF4	F6TVX7_MOUSE;PISD_MOUSE	Protein Gm20671 (Fragment);Phosphatidylserine decarboxylase proenzyme, mitochondrial	TRUE	DC12/HFD	DC12	HFD	42	F6TVX7;Q8BSF4	263239	399102	0.600382	0.600382	51.6118	1.51612	0	0.00953763	0.0156504	39.977	0.122081	Mus musculus	13.5%;19.2%	64316.82;45926.61	phospholipid biosynthetic process;phospholipid biosynthetic process	phosphatidylserine decarboxylase activity;phosphatidylserine decarboxylase activity	mitochondrion;nucleus,mitochondrion,mitochondrial inner membrane,integral component of membrane	tr;sp	3;2	1	uniprot_mouse_proteome	>tr|F6TVX7|F6TVX7_MOUSE Protein Gm20671 (Fragment) OS=Mus musculus GN=Gm20671 PE=3 SV=1;>sp|Q8BSF4|PISD_MOUSE Phosphatidylserine decarboxylase proenzyme, mitochondrial OS=Mus musculus GN=Pisd PE=2 SV=1	7	7
E9PYH3;Q8BWU8	Etnppl	E9PYH3;Q8BWU8	E9PYH3_MOUSE;AT2L1_MOUSE	Ethanolamine-phosphate phospho-lyase	TRUE	DC12/HFD	DC12	HFD	48	E9PYH3;Q8BWU8	322068	488108	0.599837	0.599837	51.5546	1.51555	0	0.000599159	0.00161534	43.7938	0.104465	Mus musculus	25.2%;24.8%	54865.69;55496.41	;biological_process	;alanine-glyoxylate transaminase activity,pyridoxal phosphate binding,identical protein binding,ethanolamine-phosphate phospho-lyase activity	;mitochondrion	tr;sp	1;2	1	uniprot_mouse_proteome	>tr|E9PYH3|E9PYH3_MOUSE Ethanolamine-phosphate phospho-lyase OS=Mus musculus GN=Etnppl PE=1 SV=1;>sp|Q8BWU8|AT2L1_MOUSE Ethanolamine-phosphate phospho-lyase OS=Mus musculus GN=Etnppl PE=2 SV=1	8	8
Q61247	Serpinf2	Q61247	A2AP_MOUSE	Alpha-2-antiplasmin	TRUE	DC12/HFD	DC12	HFD	36	Q61247	485111	320622	-0.597441	0.597441	-33.9075	0.660925	0	1.18654e-05	5.48864e-05	33.006	0.0960506	Mus musculus	0.116	54971.9	regulation of blood vessel size by renin-angiotensin,acute-phase response,response to organic substance,negative regulation of plasminogen activation,negative regulation of endopeptidase activity,collagen fibril organization,positive regulation of collagen biosynthetic process,positive regulation of cell differentiation,positive regulation of transcription from RNA polymerase II promoter,positive…	protease binding,serine-type endopeptidase inhibitor activity,protein homodimerization activity	fibrinogen complex,extracellular space,cell surface,extracellular exosome,blood microparticle	sp	1	1	uniprot_mouse_proteome	>sp|Q61247|A2AP_MOUSE Alpha-2-antiplasmin OS=Mus musculus GN=Serpinf2 PE=1 SV=1	5	6
D3Z136;Q8BHI7	Elovl5	D3Z136;Q8BHI7	D3Z136_MOUSE;ELOV5_MOUSE	Elongation of very long chain fatty acids protein (Fragment);Elongation of very long chain fatty acids protein 5	TRUE	DC12/HFD	DC12	HFD	18	D3Z136;Q8BHI7	215919	326323	0.595811	0.595811	51.1322	1.51132	0	0.000183274	0.000601036	15.1196	0.103941	Mus musculus	12.2%;7.4%	21543.33;35332.3	;unsaturated fatty acid biosynthetic process,fatty acid elongation, saturated fatty acid,sphingolipid biosynthetic process,fatty acid elongation, monounsaturated fatty acid,fatty acid elongation, polyunsaturated fatty acid,very long-chain fatty acid biosynthetic process,positive regulation of fatty acid biosynthetic process	;fatty acid elongase activity,3-oxo-arachidoyl-CoA synthase activity,3-oxo-cerotoyl-CoA synthase activity,3-oxo-lignoceronyl-CoA synthase activity,Requires Ontology	;endoplasmic reticulum,membrane,integral component of endoplasmic reticulum membrane,dendrite,neuronal cell body,dendritic tree	tr;sp	1	1	uniprot_mouse_proteome	>tr|D3Z136|D3Z136_MOUSE Elongation of very long chain fatty acids protein (Fragment) OS=Mus musculus GN=Elovl5 PE=1 SV=1;>sp|Q8BHI7|ELOV5_MOUSE Elongation of very long chain fatty acids protein 5 OS=Mus musculus GN=Elovl5 PE=1 SV=1	2	3
P10107	Anxa1	P10107	ANXA1_MOUSE	Annexin A1	TRUE	DC12/HFD	DC12	HFD	30	P10107	61221	40510	-0.595747	0.595747	-33.8298	0.661702	0	0.0338713	0.0447268	27.7646	0.160932	Mus musculus	0.168	38734.3	DNA strand renaturation,neutrophil homeostasis,adaptive immune response,monocyte chemotaxis,regulation of leukocyte migration,phagocytosis,muscle contraction,inflammatory response,signal transduction,cell surface receptor signaling pathway,G-protein coupled receptor signaling pathway, coupled to cyclic nucleotide second messenger,regulation of cell shape,response to X-ray,myoblast migration invol…	single-stranded DNA binding,single-stranded RNA binding,helicase activity,structural molecule activity,calcium ion binding,protein binding,calcium-dependent phospholipid binding,phospholipase A2 inhibitor activity,protein binding, bridging,double-stranded DNA-dependent ATPase activity,annealing helicase activity,protein homodimerization activity,calcium-dependent protein binding,cadherin binding …	cornified envelope,phagocytic cup,extracellular space,nucleus,nucleoplasm,cytoplasm,endosome,cytosol,plasma membrane,cell-cell adherens junction,focal adhesion,cell surface,basolateral plasma membrane,apical plasma membrane,lateral plasma membrane,extrinsic component of membrane,cytoplasmic vesicle membrane,extrinsic component of external side of plasma membrane,extrinsic component of endosome me…	sp	1	2	uniprot_mouse_proteome	>sp|P10107|ANXA1_MOUSE Annexin A1 OS=Mus musculus GN=Anxa1 PE=1 SV=2	5	5
Q3U125;Q9CYH2	Fam213a	Q3U125;Q9CYH2	Q3U125_MOUSE;F213A_MOUSE	Redox-regulatory protein FAM213A	TRUE	DC12/HFD	DC12	HFD	30	Q3U125;Q9CYH2	1.02379e+06	1.54421e+06	0.592954	0.592954	50.8332	1.50833	0	4.55873e-08	3.40604e-07	26.7683	0.063307	Mus musculus	23.1%;24.3%	25682.04;24394.58	;regulation of osteoclast differentiation,oxidation-reduction process,cellular oxidant detoxification	;antioxidant activity	;cytoplasm,mitochondrion,extracellular exosome	tr;sp	1	1;2	uniprot_mouse_proteome	>tr|Q3U125|Q3U125_MOUSE Redox-regulatory protein FAM213A OS=Mus musculus GN=Fam213a PE=1 SV=1;>sp|Q9CYH2|F213A_MOUSE Redox-regulatory protein FAM213A OS=Mus musculus GN=Fam213a PE=1 SV=2	5	5
Q00623	Apoa1	Q00623	APOA1_MOUSE	Apolipoprotein A-I	TRUE	DC12/HFD	DC12	HFD	144	Q00623	12789237	8483095	-0.592268	0.592268	-33.67	0.6633	0	3.82686e-08	2.9146e-07	104.794	0.0833037	Mus musculus	0.439	30615.5	retinoid metabolic process,regulation of protein phosphorylation,endothelial cell proliferation,negative regulation of cytokine secretion involved in immune response,phospholipid metabolic process,phosphatidylcholine biosynthetic process,cholesterol biosynthetic process,receptor-mediated endocytosis,G-protein coupled receptor signaling pathway,integrin-mediated signaling pathway,response to nutri…	beta-amyloid binding,lipid transporter activity,protein binding,phospholipid binding,phospholipid transporter activity,high-density lipoprotein particle binding,lipid binding,cholesterol binding,cholesterol transporter activity,enzyme binding,heat shock protein binding,phosphatidylcholine binding,apolipoprotein receptor binding,apolipoprotein A-I receptor binding,identical protein binding,chemore…	extracellular region,extracellular space,nucleus,cytosol,cell surface,endocytic vesicle,extracellular matrix,cytoplasmic vesicle,very-low-density lipoprotein particle,low-density lipoprotein particle,intermediate-density lipoprotein particle,high-density lipoprotein particle,discoidal high-density lipoprotein particle,spherical high-density lipoprotein particle,chylomicron,extracellular exosome,b…	sp	1	2	uniprot_mouse_proteome	>sp|Q00623|APOA1_MOUSE Apolipoprotein A-I OS=Mus musculus GN=Apoa1 PE=1 SV=2	14	24
A0A1D5RM23;Q9CQF3	Nudt21	A0A1D5RM23;Q9CQF3	A0A1D5RM23_MOUSE;CPSF5_MOUSE	Cleavage and polyadenylation-specificity factor subunit 5;Cleavage and polyadenylation specificity factor subunit 5	TRUE	DC12/HFD	DC12	HFD	24	A0A1D5RM23;Q9CQF3	122163	81037.4	-0.59215	0.59215	-33.6647	0.663353	0	0.000105279	0.000377102	20.2184	0.0734572	Mus musculus	15.6%;15%	25197.33;26240.28	;mRNA polyadenylation,mRNA cleavage,mRNA processing,protein tetramerization	;RNA binding,mRNA binding,hydrolase activity,AU-rich element binding,identical protein binding,protein homodimerization activity,histone deacetylase binding	;nucleus,centrosome,microtubule organizing center,mRNA cleavage factor complex,nuclear body,paraspeckles	tr;sp	4;1	1	uniprot_mouse_proteome	>tr|A0A1D5RM23|A0A1D5RM23_MOUSE Cleavage and polyadenylation-specificity factor subunit 5 OS=Mus musculus GN=Nudt21 PE=4 SV=1;>sp|Q9CQF3|CPSF5_MOUSE Cleavage and polyadenylation specificity factor subunit 5 OS=Mus musculus GN=Nudt21 PE=1 SV=1	4	4
P06684	C5	P06684	CO5_MOUSE	Complement C5	TRUE	DC12/HFD	DC12	HFD	84	P06684	276799	183637	-0.591982	0.591982	-33.6569	0.663431	0	5.54666e-06	2.78812e-05	80.982	0.0831139	Mus musculus	0.087	188878	in utero embryonic development,inflammatory response,complement activation, alternative pathway,complement activation, classical pathway,positive regulation of vascular endothelial growth factor production,negative regulation of macrophage chemotaxis,negative regulation of endopeptidase activity,cytolysis,positive regulation of angiogenesis,positive regulation of chemokine secretion	endopeptidase inhibitor activity	membrane attack complex,extracellular exosome	sp	1	2	uniprot_mouse_proteome	>sp|P06684|CO5_MOUSE Complement C5 OS=Mus musculus GN=C5 PE=1 SV=2	13	14
P28665	Mug1	P28665	MUG1_MOUSE	Murinoglobulin-1	TRUE	DC12/HFD	DC12	HFD	450	P28665	7.9605e+06	5285016	-0.59095	0.59095	-33.6095	0.663905	0	3.29744e-18	1.10501e-16	366.852	0.0471653	Mus musculus	0.402	165298	embryo implantation,negative regulation of endopeptidase activity	serine-type endopeptidase inhibitor activity	extracellular space	sp	1	3	uniprot_mouse_proteome	>sp|P28665|MUG1_MOUSE Murinoglobulin-1 OS=Mus musculus GN=Mug1 PE=1 SV=3	48	76
Q569X9	Cyp2c67	Q569X9	Q569X9_MOUSE	Cytochrome P450, family 2, subfamily c, polypeptide 67	TRUE	DC12/HFD	DC12	HFD	144	Q569X9	3069117	4622378	0.590812	0.590812	50.6094	1.50609	0	7.43674e-08	5.24047e-07	139.464	0.0796907	Mus musculus	0.415	56145	epoxygenase P450 pathway,oxidation-reduction process	iron ion binding,arachidonic acid epoxygenase activity,steroid hydroxylase activity,heme binding		tr	1	1	uniprot_mouse_proteome	>tr|Q569X9|Q569X9_MOUSE Cytochrome P450, family 2, subfamily c, polypeptide 67 OS=Mus musculus GN=Cyp2c67 PE=1 SV=1	16	24
Q6XVG2	Cyp2c54	Q6XVG2	CP254_MOUSE	Cytochrome P450 2C54	TRUE	DC12/HFD	DC12	HFD	78	Q6XVG2	5.08342e+06	3.37538e+06	-0.590751	0.590751	-33.6003	0.663997	0	1.26328e-11	1.74773e-10	58.7871	0.0522639	Mus musculus	0.204	55857.8	arachidonic acid metabolic process,epoxygenase P450 pathway,linoleic acid metabolic process,oxidation-reduction process	iron ion binding,arachidonic acid epoxygenase activity,steroid hydroxylase activity,heme binding,aromatase activity,linoleic acid epoxygenase activity	endoplasmic reticulum membrane,organelle membrane	sp	1	1	uniprot_mouse_proteome	>sp|Q6XVG2|CP254_MOUSE Cytochrome P450 2C54 OS=Mus musculus GN=Cyp2c54 PE=1 SV=1	10	13
P51660	Hsd17b4	P51660	DHB4_MOUSE	Peroxisomal multifunctional enzyme type 2	TRUE	DC12/HFD	DC12	HFD	264	P51660	16137891	24288672	0.589832	0.589832	50.5071	1.50507	0	9.60225e-16	2.12944e-14	204.042	0.0518055	Mus musculus	0.517	79481.8	very long-chain fatty acid metabolic process,osteoblast differentiation,fatty acid beta-oxidation,androgen metabolic process,estrogen metabolic process,very long-chain fatty-acyl-CoA metabolic process,medium-chain fatty-acyl-CoA metabolic process,Sertoli cell development	3-hydroxyacyl-CoA dehydrogenase activity,receptor binding,long-chain-enoyl-CoA hydratase activity,isomerase activity,3alpha,7alpha,12alpha-trihydroxy-5beta-cholest-24-enoyl-CoA hydratase activity,protein homodimerization activity,17-beta-hydroxysteroid dehydrogenase (NAD+) activity	mitochondrion,peroxisome,peroxisomal membrane,membrane	sp	1	3	uniprot_mouse_proteome	>sp|P51660|DHB4_MOUSE Peroxisomal multifunctional enzyme type 2 OS=Mus musculus GN=Hsd17b4 PE=1 SV=3	31	44
A0A087WNZ7;A0A087WRV6;G5E870	Trip12	A0A087WNZ7;A0A087WRV6;G5E870	A0A087WNZ7_MOUSE;A0A087WRV6_MOUSE;TRIPC_MOUSE	E3 ubiquitin-protein ligase TRIP12;E3 ubiquitin-protein ligase TRIP12 (Fragment);E3 ubiquitin-protein ligase TRIP12	TRUE	DC12/HFD	DC12	HFD	12	A0A087WNZ7;A0A087WRV6;G5E870	18856.9	12529.8	-0.589731	0.589731	-33.5533	0.664467	0	0.00505112	0.009474	8.49493	0.106611	Mus musculus	1.2%;2.9%;1.2%	220661.17;94901.18;224127.96	;;DNA repair,cellular response to DNA damage stimulus,embryo development,protein ubiquitination involved in ubiquitin-dependent protein catabolic process,negative regulation of histone H2A K63-linked ubiquitination,negative regulation of double-strand break repair	;;ubiquitin-protein transferase activity,zinc ion binding,thyroid hormone receptor binding,ubiquitin protein ligase activity	;;nucleus,nucleoplasm,cytoplasm,nuclear speck	tr;tr;sp	1	1	uniprot_mouse_proteome	>tr|A0A087WNZ7|A0A087WNZ7_MOUSE E3 ubiquitin-protein ligase TRIP12 OS=Mus musculus GN=Trip12 PE=1 SV=1;>tr|A0A087WRV6|A0A087WRV6_MOUSE E3 ubiquitin-protein ligase TRIP12 (Fragment) OS=Mus musculus GN=Trip12 PE=1 SV=1;>sp|G5E870|TRIPC_MOUSE E3 ubiquitin-protein ligase TRIP12 OS=Mus musculus GN=Trip12 PE=1 SV=1	2	2
Q3ULW8;Q8CFB8	Parp3	Q3ULW8;Q8CFB8	Q3ULW8_MOUSE;Q8CFB8_MOUSE	Poly [ADP-ribose] polymerase	TRUE	DC12/HFD	DC12	HFD	72	Q3ULW8;Q8CFB8	185962	123780	-0.587232	0.587232	-33.4381	0.665619	0	0.000502234	0.00140775	56.9947	0.0845641	Mus musculus	28.9%;29.2%	59948.94;59452.38	telomere maintenance,lagging strand elongation,double-strand break repair,protein ADP-ribosylation,DNA ligation involved in DNA repair,positive regulation of DNA ligation,regulation of mitotic spindle organization,protein localization to site of double-strand break;	DNA ligase (ATP) activity,NAD+ ADP-ribosyltransferase activity;	nucleolus,cytoplasm,cytosol,site of double-strand break;	tr	1	1	uniprot_mouse_proteome	>tr|Q3ULW8|Q3ULW8_MOUSE Poly [ADP-ribose] polymerase OS=Mus musculus GN=Parp3 PE=1 SV=1;>tr|Q8CFB8|Q8CFB8_MOUSE Poly [ADP-ribose] polymerase OS=Mus musculus GN=Parp3 PE=1 SV=1	11	12
A0A0R4J0I6;Q80XL6	Acad11	A0A0R4J0I6;Q80XL6	A0A0R4J0I6_MOUSE;ACD11_MOUSE	Acyl-CoA dehydrogenase family member 11	TRUE	DC12/HFD	DC12	HFD	240	A0A0R4J0I6;Q80XL6	3860361	5789210	0.584631	0.584631	49.9655	1.49966	0	1.28771e-23	7.67536e-22	227.53	0.0405549	Mus musculus	42.5%;42.5%	87348.34;87366.38	;fatty acid beta-oxidation using acyl-CoA dehydrogenase	;acyl-CoA dehydrogenase activity,long-chain-acyl-CoA dehydrogenase activity,very-long-chain-acyl-CoA dehydrogenase activity,flavin adenine dinucleotide binding,medium-chain-acyl-CoA dehydrogenase activity	;nucleus,mitochondrion,peroxisome,mitochondrial membrane	tr;sp	1	1;2	uniprot_mouse_proteome	>tr|A0A0R4J0I6|A0A0R4J0I6_MOUSE Acyl-CoA dehydrogenase family member 11 OS=Mus musculus GN=Acad11 PE=1 SV=1;>sp|Q80XL6|ACD11_MOUSE Acyl-CoA dehydrogenase family member 11 OS=Mus musculus GN=Acad11 PE=1 SV=2	25	40
P36552	Cpox	P36552	HEM6_MOUSE	Oxygen-dependent coproporphyrinogen-III oxidase, mitochondrial	TRUE	DC12/HFD	DC12	HFD	168	P36552	3.11477e+06	4.67019e+06	0.584357	0.584357	49.937	1.49937	0	3.30058e-16	8.29545e-15	154.04	0.051042	Mus musculus	0.492	49714.5	protoporphyrinogen IX biosynthetic process,heme biosynthetic process,potassium ion transport,sodium ion transport,response to iron ion,establishment or maintenance of transmembrane electrochemical gradient,response to lead ion,response to insecticide,response to arsenic-containing substance,response to methylmercury,oxidation-reduction process,ATP hydrolysis coupled transmembrane transport	coproporphyrinogen oxidase activity,structural constituent of eye lens,sodium:potassium-exchanging ATPase activity,protein homodimerization activity	mitochondrion,mitochondrial inner membrane,mitochondrial intermembrane space,cytosol,membrane	sp	1	2	uniprot_mouse_proteome	>sp|P36552|HEM6_MOUSE Oxygen-dependent coproporphyrinogen-III oxidase, mitochondrial OS=Mus musculus GN=Cpox PE=1 SV=2	19	28
Q8VCC1	Hpgd	Q8VCC1	PGDH_MOUSE	15-hydroxyprostaglandin dehydrogenase [NAD(+)]	TRUE	DC12/HFD	DC12	HFD	66	Q8VCC1	642700	962139	0.582099	0.582099	49.7026	1.49703	0	0.000102978	0.000369739	62.5017	0.0770735	Mus musculus	0.424	29180.8	kidney development,prostaglandin metabolic process,transforming growth factor beta receptor signaling pathway,female pregnancy,parturition,ovulation,response to estradiol,response to lipopolysaccharide,positive regulation of apoptotic process,response to ethanol,negative regulation of cell cycle,oxidation-reduction process,thrombin-activated receptor signaling pathway,ductus arteriosus closure,po…	catalytic activity,prostaglandin E receptor activity,15-hydroxyprostaglandin dehydrogenase (NAD+) activity,protein homodimerization activity,NAD binding,NAD+ binding	nucleoplasm,cytosol,basolateral plasma membrane,extracellular exosome	sp	1	1	uniprot_mouse_proteome	>sp|Q8VCC1|PGDH_MOUSE 15-hydroxyprostaglandin dehydrogenase [NAD(+)] OS=Mus musculus GN=Hpgd PE=1 SV=1	9	11
P14246	Slc2a2	P14246	GTR2_MOUSE	Solute carrier family 2, facilitated glucose transporter member 2	TRUE	DC12/HFD	DC12	HFD	54	P14246	1.96394e+06	1.3127e+06	-0.581213	0.581213	-33.1598	0.668402	0	3.98357e-05	0.00016324	44.2387	0.0995805	Mus musculus	0.13	57106.9	carbohydrate transport,glucose transport,endocrine pancreas development,dehydroascorbic acid transport,glucose transmembrane transport	glucose transmembrane transporter activity,dehydroascorbic acid transporter activity,D-glucose transmembrane transporter activity	cytoplasm,plasma membrane,brush border,cell-cell junction,integral component of membrane,apical plasma membrane	sp	1	3	uniprot_mouse_proteome	>sp|P14246|GTR2_MOUSE Solute carrier family 2, facilitated glucose transporter member 2 OS=Mus musculus GN=Slc2a2 PE=1 SV=3	6	9
Q9WV68	Decr2	Q9WV68	DECR2_MOUSE	Peroxisomal 2,4-dienoyl-CoA reductase	TRUE	DC12/HFD	DC12	HFD	108	Q9WV68	2.87956e+06	4307682	0.581065	0.581065	49.5954	1.49595	0	3.48901e-05	0.000145343	93.6523	0.0704408	Mus musculus	0.517	31300.3	unsaturated fatty acid biosynthetic process,oxidation-reduction process	receptor binding,2,4-dienoyl-CoA reductase (NADPH) activity,trans-2-enoyl-CoA reductase (NADPH) activity	peroxisome	sp	1	1	uniprot_mouse_proteome	>sp|Q9WV68|DECR2_MOUSE Peroxisomal 2,4-dienoyl-CoA reductase OS=Mus musculus GN=Decr2 PE=1 SV=1	11	18
Q9D2R0	Aacs	Q9D2R0	AACS_MOUSE	Acetoacetyl-CoA synthetase	TRUE	DC12/HFD	DC12	HFD	120	Q9D2R0	1.32069e+06	883251	-0.580396	0.580396	-33.122	0.66878	0	9.44638e-14	1.71628e-12	98.8739	0.0557333	Mus musculus	0.366	75200.2	liver development,fatty acid metabolic process,response to nutrient,response to purine-containing compound,positive regulation of insulin secretion,response to oleic acid,response to drug,response to starvation,response to ethanol,white fat cell differentiation,adipose tissue development,cellular response to glucose stimulus,cellular response to testosterone stimulus,cellular response to choleste…	ATP binding,acetoacetate-CoA ligase activity,butyrate-CoA ligase activity	cytosol	sp	1	1	uniprot_mouse_proteome	>sp|Q9D2R0|AACS_MOUSE Acetoacetyl-CoA synthetase OS=Mus musculus GN=Aacs PE=1 SV=1	20	20
Q9JK53	Prelp	Q9JK53	PRELP_MOUSE	Prolargin	TRUE	DC12/HFD	DC12	HFD	54	Q9JK53	336285	224987	-0.579847	0.579847	-33.0965	0.669035	0	4.30269e-05	0.000173953	51.0549	0.079349	Mus musculus	0.243	43292.5	cell aging,axonogenesis	extracellular matrix structural constituent,heparin binding	proteinaceous extracellular matrix,extracellular space,extracellular matrix,extracellular exosome,extracellular vesicle	sp	1	2	uniprot_mouse_proteome	>sp|Q9JK53|PRELP_MOUSE Prolargin OS=Mus musculus GN=Prelp PE=1 SV=2	9	9
Q9JM62;Q9JM62-2	Reep6	Q9JM62;Q9JM62-2	REEP6_MOUSE	Receptor expression-enhancing protein 6;Isoform 2 of Receptor expression-enhancing protein 6	TRUE	DC12/HFD	DC12	HFD	42	Q9JM62;Q9JM62-2	1482789	2.2139e+06	0.578274	0.578274	49.3062	1.49306	0	0.00126354	0.00300065	29.1242	0.120875	Mus musculus	17.9%;17.9%-2	22203.9;22203.9-2	regulation of intracellular transport,detection of light stimulus involved in visual perception;	protein binding;	photoreceptor inner segment,nucleus,endoplasmic reticulum,endoplasmic reticulum membrane,integral component of membrane,rod spherule,apical part of cell,plasma membrane;	sp	1;	1;	uniprot_mouse_proteome	>sp|Q9JM62|REEP6_MOUSE Receptor expression-enhancing protein 6 OS=Mus musculus GN=Reep6 PE=1 SV=1;>sp|Q9JM62-2|REEP6_MOUSE Isoform 2 of Receptor expression-enhancing protein 6 OS=Mus musculus GN=Reep6	3	7
D3YWI4;E9Q1I6;F8WHT5;G3UVW1;P19258	Mpv17	D3YWI4;E9Q1I6;F8WHT5;G3UVW1;P19258	D3YWI4_MOUSE;E9Q1I6_MOUSE;F8WHT5_MOUSE;G3UVW1_MOUSE;MPV17_MOUSE	Protein Mpv17;Protein Mpv17;Protein Mpv17;Mpv17 transgene, kidney disease mutant, isoform CRA_b;Protein Mpv17	TRUE	DC12/HFD	DC12	HFD	18	D3YWI4;E9Q1I6;F8WHT5;G3UVW1;P19258	64976.6	96877.4	0.576239	0.576239	49.0957	1.49096	0	0.0135395	0.0211362	13.183	0.12957	Mus musculus	21%;20.6%;20%;19.1%;19.3%	18049.24;18356.78;18553.03;19941.53;19686.21	;;;;mitochondrial genome maintenance,glomerular basement membrane development,cellular response to reactive oxygen species,homeostatic process,inner ear development,reactive oxygen species metabolic process,regulation of reactive oxygen species metabolic process	;;;;	;;;;mitochondrion,mitochondrial inner membrane,peroxisome,integral component of membrane	tr;tr;tr;tr;sp	1	1	uniprot_mouse_proteome	>tr|D3YWI4|D3YWI4_MOUSE Protein Mpv17 OS=Mus musculus GN=Mpv17 PE=1 SV=1;>tr|E9Q1I6|E9Q1I6_MOUSE Protein Mpv17 OS=Mus musculus GN=Mpv17 PE=1 SV=1;>tr|F8WHT5|F8WHT5_MOUSE Protein Mpv17 OS=Mus musculus GN=Mpv17 PE=1 SV=1;>tr|G3UVW1|G3UVW1_MOUSE Mpv17 transgene, kidney disease mutant, isoform CRA_b OS=Mus musculus GN=Mpv17 PE=1 SV=1;>sp|P19258|MPV17_MOUSE Protein Mpv17 OS=Mus musculus GN=Mpv17 PE=1 …	2	3
Q711T7	Nadsyn1	Q711T7	NADE_MOUSE	Glutamine-dependent NAD(+) synthetase	TRUE	DC12/HFD	DC12	HFD	12	Q711T7	59036	39597.1	-0.576198	0.576198	-32.9271	0.670729	0	0.00923529	0.015321	9.92656	0.112914	Mus musculus	0.041	81652.5	NAD biosynthetic process	NAD+ synthase (glutamine-hydrolyzing) activity,glutaminase activity,ATP binding,NAD+ synthase activity	cytoplasm,cytosol	sp	1	1	uniprot_mouse_proteome	>sp|Q711T7|NADE_MOUSE Glutamine-dependent NAD(+) synthetase OS=Mus musculus GN=Nadsyn1 PE=1 SV=1	2	2
Q9R092	Hsd17b6	Q9R092	H17B6_MOUSE	17-beta-hydroxysteroid dehydrogenase type 6	TRUE	DC12/HFD	DC12	HFD	78	Q9R092	2.07712e+06	3094346	0.575047	0.575047	48.9726	1.48973	0	3.6458e-14	6.78749e-13	73.8095	0.0464552	Mus musculus	0.312	36102.6	steroid metabolic process,oxidation-reduction process	estradiol 17-beta-dehydrogenase activity,retinol dehydrogenase activity,testosterone dehydrogenase (NAD+) activity	endoplasmic reticulum,early endosome membrane	sp	1	1	uniprot_mouse_proteome	>sp|Q9R092|H17B6_MOUSE 17-beta-hydroxysteroid dehydrogenase type 6 OS=Mus musculus GN=Hsd17b6 PE=1 SV=1	9	13
Q9D1P4	Chordc1	Q9D1P4	CHRD1_MOUSE	Cysteine and histidine-rich domain-containing protein 1	TRUE	DC12/HFD	DC12	HFD	54	Q9D1P4	292186	435100	0.574458	0.574458	48.9118	1.48912	0	0.000752946	0.00194759	50.8452	0.11309	Mus musculus	0.329	37350.6	regulation of centrosome duplication,chaperone-mediated protein folding,regulation of cellular response to heat,negative regulation of Rho-dependent protein serine/threonine kinase activity	protein binding,ATP binding,zinc ion binding,ADP binding,Hsp90 protein binding,calcium ion binding		sp	1	1	uniprot_mouse_proteome	>sp|Q9D1P4|CHRD1_MOUSE Cysteine and histidine-rich domain-containing protein 1 OS=Mus musculus GN=Chordc1 PE=1 SV=1	7	9
Q8VCG4	C8g	Q8VCG4	CO8G_MOUSE	Complement component C8 gamma chain	TRUE	DC12/HFD	DC12	HFD	30	Q8VCG4	334195	224489	-0.574048	0.574048	-32.827	0.67173	0	2.19953e-05	9.55904e-05	27.7237	0.0751755	Mus musculus	0.386	22507.9	complement activation, alternative pathway,complement activation, classical pathway,cytolysis	complement binding,retinol binding,protein complex binding	membrane attack complex,extracellular exosome,blood microparticle	sp	1	1	uniprot_mouse_proteome	>sp|Q8VCG4|CO8G_MOUSE Complement component C8 gamma chain OS=Mus musculus GN=C8g PE=1 SV=1	5	5
Q91W43	Gldc	Q91W43	GCSP_MOUSE	Glycine dehydrogenase (decarboxylating), mitochondrial	TRUE	DC12/HFD	DC12	HFD	240	Q91W43	930874	1.38315e+06	0.571301	0.571301	48.5863	1.48586	0	1.16677e-12	1.8139e-11	229.461	0.0525772	Mus musculus	0.382	113267	glycine catabolic process,glycine decarboxylation via glycine cleavage system,response to methylamine,oxidation-reduction process,response to lipoic acid,cellular response to leukemia inhibitory factor	glycine dehydrogenase (decarboxylating) activity,glycine binding,lyase activity,enzyme binding,pyridoxal phosphate binding,protein homodimerization activity,pyridoxal binding	nucleus,mitochondrion,plasma membrane,glycine cleavage complex	sp	1	1	uniprot_mouse_proteome	>sp|Q91W43|GCSP_MOUSE Glycine dehydrogenase (decarboxylating), mitochondrial OS=Mus musculus GN=Gldc PE=1 SV=1	26	40
A3KMP2	Ttc38	A3KMP2	TTC38_MOUSE	Tetratricopeptide repeat protein 38	TRUE	DC12/HFD	DC12	HFD	84	A3KMP2	474142	319512	-0.569447	0.569447	-32.6125	0.673875	0	2.84891e-05	0.00012034	77.4661	0.0944588	Mus musculus	0.31	52223.8	biological_process	molecular_function	extracellular exosome	sp	1	2	uniprot_mouse_proteome	>sp|A3KMP2|TTC38_MOUSE Tetratricopeptide repeat protein 38 OS=Mus musculus GN=Ttc38 PE=1 SV=2	11	14
Q9DB15	Mrpl12	Q9DB15	RM12_MOUSE	39S ribosomal protein L12, mitochondrial	TRUE	DC12/HFD	DC12	HFD	30	Q9DB15	152780	103128	-0.56702	0.56702	-32.499	0.67501	0	0.00833791	0.0140959	27.164	0.138593	Mus musculus	0.289	21708.4	transcription from mitochondrial promoter,translation,positive regulation of transcription, DNA-templated	structural constituent of ribosome	mitochondrion,mitochondrial ribosome,mitochondrial large ribosomal subunit	sp	1	2	uniprot_mouse_proteome	>sp|Q9DB15|RM12_MOUSE 39S ribosomal protein L12, mitochondrial OS=Mus musculus GN=Mrpl12 PE=1 SV=2	4	5
Q8R104	Sirt3	Q8R104	SIR3_MOUSE	NAD-dependent protein deacetylase sirtuin-3	TRUE	DC12/HFD	DC12	HFD	36	Q8R104	140837	208631	0.566929	0.566929	48.1367	1.48137	0	1.38265e-05	6.35683e-05	33.9119	0.0890402	Mus musculus	0.257	36614.5	protein deacetylation,aging,aerobic respiration,positive regulation of insulin secretion,peptidyl-lysine deacetylation,negative regulation of ERK1 and ERK2 cascade,histone H3 deacetylation,negative regulation of reactive oxygen species metabolic process,negative regulation of peptidyl-lysine acetylation	protein binding,zinc ion binding,enzyme binding,NAD-dependent histone deacetylase activity (H3-K14 specific),NAD+ binding	cytoplasm,mitochondrion,mitochondrial inner membrane,mitochondrial matrix,membrane	sp	1	2	uniprot_mouse_proteome	>sp|Q8R104|SIR3_MOUSE NAD-dependent protein deacetylase sirtuin-3 OS=Mus musculus GN=Sirt3 PE=1 SV=2	6	6
Q61586	Gpam	Q61586	GPAT1_MOUSE	Glycerol-3-phosphate acyltransferase 1, mitochondrial	TRUE	DC12/HFD	DC12	HFD	120	Q61586	659543	976783	0.566571	0.566571	48.1	1.481	0	2.87483e-08	2.30598e-07	116.4	0.075809	Mus musculus	0.322	93704.6	fatty acid metabolic process,acyl-CoA metabolic process,triglyceride metabolic process,glycerophospholipid metabolic process,response to glucose,CDP-diacylglycerol biosynthetic process,triglyceride biosynthetic process,positive regulation of multicellular organism growth,positive regulation of activated T cell proliferation,regulation of cytokine secretion,defense response to virus,fatty acid hom…	glycerol-3-phosphate O-acyltransferase activity,Requires Ontology	mitochondrion,mitochondrial outer membrane,mitochondrial inner membrane,plasma membrane,integral component of membrane	sp	1	2	uniprot_mouse_proteome	>sp|Q61586|GPAT1_MOUSE Glycerol-3-phosphate acyltransferase 1, mitochondrial OS=Mus musculus GN=Gpam PE=1 SV=2	15	20
Q9DB29	Iah1	Q9DB29	IAH1_MOUSE	Isoamyl acetate-hydrolyzing esterase 1 homolog	TRUE	DC12/HFD	DC12	HFD	84	Q9DB29	3.17299e+06	2144463	-0.565228	0.565228	-32.4151	0.675849	0	5.85315e-13	9.2911e-12	68.0175	0.0462688	Mus musculus	0.466	27974.2	biological_process,lipid catabolic process	molecular_function,hydrolase activity	extracellular exosome	sp	1	1	uniprot_mouse_proteome	>sp|Q9DB29|IAH1_MOUSE Isoamyl acetate-hydrolyzing esterase 1 homolog OS=Mus musculus GN=Iah1 PE=1 SV=1	9	14
O55022	Pgrmc1	O55022	PGRC1_MOUSE	Membrane-associated progesterone receptor component 1	TRUE	DC12/HFD	DC12	HFD	84	O55022	8899996	13147555	0.562918	0.562918	47.7254	1.47725	0	3.68148e-09	3.46979e-08	80.8499	0.0605927	Mus musculus	0.533	21694.2		steroid binding,heme binding	endoplasmic reticulum membrane,endomembrane system,membrane,integral component of membrane,organelle membrane,extracellular exosome	sp	1	4	uniprot_mouse_proteome	>sp|O55022|PGRC1_MOUSE Membrane-associated progesterone receptor component 1 OS=Mus musculus GN=Pgrmc1 PE=1 SV=4	9	14
O70570	Pigr	O70570	PIGR_MOUSE	Polymeric immunoglobulin receptor	TRUE	DC12/HFD	DC12	HFD	102	O70570	966117	654012	-0.562879	0.562879	-32.305	0.67695	0	7.98429e-10	8.51331e-09	96.118	0.0539128	Mus musculus	0.222	84998.8	detection of chemical stimulus involved in sensory perception of bitter taste,retina homeostasis,immunoglobulin transcytosis in epithelial cells mediated by polymeric immunoglobulin receptor,epidermal growth factor receptor signaling pathway,Fc receptor signaling pathway,receptor clustering	polymeric immunoglobulin receptor activity	extracellular space,plasma membrane,integral component of membrane,receptor complex,extracellular exosome	sp	1	1	uniprot_mouse_proteome	>sp|O70570|PIGR_MOUSE Polymeric immunoglobulin receptor OS=Mus musculus GN=Pigr PE=1 SV=1	14	17
Q91VJ4	Stk38	Q91VJ4	STK38_MOUSE	Serine/threonine-protein kinase 38	TRUE	DC12/HFD	DC12	HFD	24	Q91VJ4	69998.2	47389.9	-0.562737	0.562737	-32.2983	0.677017	0	0.0208967	0.0298129	18.1069	0.118966	Mus musculus	0.135	54174.2	cellular protein modification process,protein phosphorylation,peptidyl-serine phosphorylation,intracellular signal transduction,negative regulation of MAP kinase activity	magnesium ion binding,protein serine/threonine kinase activity,protein binding,ATP binding,mitogen-activated protein kinase kinase kinase binding,cadherin binding	intracellular,nucleus,cytoplasm,cytosol	sp	1	1	uniprot_mouse_proteome	>sp|Q91VJ4|STK38_MOUSE Serine/threonine-protein kinase 38 OS=Mus musculus GN=Stk38 PE=1 SV=1	4	4
Q8BGX2	NaN	Q8BGX2	CS052_MOUSE	Uncharacterized protein C19orf52 homolog	TRUE	DC12/HFD	DC12	HFD	30	Q8BGX2	145075	214187	0.56207	0.56207	47.6386	1.47639	0	0.0169608	0.0252736	27.8624	0.163288	Mus musculus	0.165	29415.4	protein import into mitochondrial inner membrane	molecular_function	mitochondrial inner membrane,mitochondrial intermembrane space,integral component of membrane,mitochondrial inner membrane protein insertion complex	sp	1	1	uniprot_mouse_proteome	>sp|Q8BGX2|CS052_MOUSE Uncharacterized protein C19orf52 homolog OS=Mus musculus PE=1 SV=1	4	5
Q91XD4	Ftcd	Q91XD4	FTCD_MOUSE	Formimidoyltransferase-cyclodeaminase	TRUE	DC12/HFD	DC12	HFD	246	Q91XD4	13264247	8996563	-0.560097	0.560097	-32.1743	0.678257	0	6.9399e-24	4.55016e-22	237.611	0.0345896	Mus musculus	0.603	58938.6	histidine catabolic process,cytoskeleton organization,histidine catabolic process to glutamate and formamide,histidine catabolic process to glutamate and formate,tetrahydrofolate interconversion	folic acid binding,microtubule binding,glutamate formimidoyltransferase activity,formimidoyltetrahydrofolate cyclodeaminase activity	Golgi membrane,endoplasmic reticulum-Golgi intermediate compartment,Golgi apparatus,centriole,cytosol,smooth endoplasmic reticulum membrane,extracellular exosome	sp	1	1	uniprot_mouse_proteome	>sp|Q91XD4|FTCD_MOUSE Formimidoyltransferase-cyclodeaminase OS=Mus musculus GN=Ftcd PE=1 SV=1	28	41
Q8R0W0	Eppk1	Q8R0W0	EPIPL_MOUSE	Epiplakin	TRUE	DC12/HFD	DC12	HFD	198	Q8R0W0	878806	1.29198e+06	0.555963	0.555963	47.015	1.47015	0	7.09353e-08	5.04577e-07	191.089	0.0767149	Mus musculus	0.337	NaN	cytoskeleton organization,negative regulation of keratinocyte proliferation,negative regulation of cell migration,regulation of epithelial cell differentiation,wound healing,intermediate filament organization,intermediate filament bundle assembly,negative regulation of epithelial cell proliferation,negative regulation of keratinocyte migration,positive regulation of epithelial cell proliferation …	RNA binding,cytoskeletal protein binding,intermediate filament binding,keratin filament binding	cytoplasm,cytoskeleton,cell-cell junction,bicellular tight junction,basolateral plasma membrane,apicolateral plasma membrane,hemidesmosome,cell projection,keratin filament,intermediate filament cytoskeleton,basal part of cell,cell periphery,perinucleolar compartment	sp	1	2	uniprot_mouse_proteome	>sp|Q8R0W0|EPIPL_MOUSE Epiplakin OS=Mus musculus GN=Eppk1 PE=1 SV=2	31	33
Q78XF5	Ostc	Q78XF5	OSTC_MOUSE	Oligosaccharyltransferase complex subunit OSTC	TRUE	DC12/HFD	DC12	HFD	30	Q78XF5	1.18002e+06	802796	-0.555701	0.555701	-31.9674	0.680326	0	0.0224501	0.0316399	20.3279	0.243061	Mus musculus	0.235	16815.2	protein glycosylation,biological_process	molecular_function	oligosaccharyltransferase complex,integral component of membrane	sp	1	1	uniprot_mouse_proteome	>sp|Q78XF5|OSTC_MOUSE Oligosaccharyltransferase complex subunit OSTC OS=Mus musculus GN=Ostc PE=1 SV=1	4	5
Q921F4	Hnrnpll	Q921F4	HNRLL_MOUSE	Heterogeneous nuclear ribonucleoprotein L-like	TRUE	DC12/HFD	DC12	HFD	30	Q921F4	131182	89268.4	-0.555353	0.555353	-31.9509	0.680491	0	3.20517e-07	2.07442e-06	26.9743	0.0625	Mus musculus	0.115	64124.8	mRNA processing,positive regulation of RNA splicing	RNA binding,mRNA binding	nucleus,membrane,intracellular ribonucleoprotein complex	sp	1	3	uniprot_mouse_proteome	>sp|Q921F4|HNRLL_MOUSE Heterogeneous nuclear ribonucleoprotein L-like OS=Mus musculus GN=Hnrnpll PE=1 SV=3	5	5
Q60605;Q60605-2	Myl6	Q60605;Q60605-2	MYL6_MOUSE	Myosin light polypeptide 6;Isoform Smooth muscle of Myosin light polypeptide 6	TRUE	DC12/HFD	DC12	HFD	36	Q60605;Q60605-2	295122	200877	-0.555	0.555	-31.9343	0.680657	0	0.000294969	0.000886082	33.5708	0.116777	Mus musculus	48.3%;48.3%-2	16930.05;16930.05-2	muscle contraction,skeletal muscle tissue development,muscle filament sliding;	motor activity,calcium ion binding,protein binding,structural constituent of muscle,actin-dependent ATPase activity;	brush border,membrane,myosin complex,unconventional myosin complex,extracellular matrix,vesicle,extracellular exosome;	sp	1;	3;	uniprot_mouse_proteome	>sp|Q60605|MYL6_MOUSE Myosin light polypeptide 6 OS=Mus musculus GN=Myl6 PE=1 SV=3;>sp|Q60605-2|MYL6_MOUSE Isoform Smooth muscle of Myosin light polypeptide 6 OS=Mus musculus GN=Myl6	6	6
Q8BRK8	Prkaa2	Q8BRK8	AAPK2_MOUSE	5'-AMP-activated protein kinase catalytic subunit alpha-2	TRUE	DC12/HFD	DC12	HFD	36	Q8BRK8	233203	158890	-0.553558	0.553558	-31.8662	0.681338	0	0.00919813	0.015293	33.5158	0.103212	Mus musculus	0.143	62022.2	transcription, DNA-templated,regulation of transcription, DNA-templated,protein phosphorylation,fatty acid biosynthetic process,cholesterol biosynthetic process,autophagy,response to stress,mitochondrion organization,lipid biosynthetic process,regulation of gene expression,positive regulation of autophagy,response to muscle activity,Wnt signaling pathway,regulation of macroautophagy,cellular resp…	chromatin binding,protein serine/threonine kinase activity,AMP-activated protein kinase activity,protein serine/threonine/tyrosine kinase activity,protein binding,ATP binding,histone serine kinase activity,metal ion binding,[hydroxymethylglutaryl-CoA reductase (NADPH)] kinase activity,[acetyl-CoA carboxylase] kinase activity	nucleus,nucleoplasm,cytoplasm,Golgi apparatus,cytosol,nuclear speck,nucleotide-activated protein kinase complex	sp	1	3	uniprot_mouse_proteome	>sp|Q8BRK8|AAPK2_MOUSE 5'-AMP-activated protein kinase catalytic subunit alpha-2 OS=Mus musculus GN=Prkaa2 PE=1 SV=3	6	6
F6SQM4;Q8C0Z1	Fam234a	F6SQM4;Q8C0Z1	F6SQM4_MOUSE;F234A_MOUSE	Protein FAM234A (Fragment);Protein FAM234A	TRUE	DC12/HFD	DC12	HFD	24	F6SQM4;Q8C0Z1	161414	110016	-0.55306	0.55306	-31.8427	0.681573	0	0.00817074	0.0138599	19.6538	0.132822	Mus musculus	32.8%;10.6%	NaN;60575.9	;biological_process	;molecular_function	;cell surface,integral component of membrane,extracellular exosome	tr;sp	1	1	uniprot_mouse_proteome	>tr|F6SQM4|F6SQM4_MOUSE Protein FAM234A (Fragment) OS=Mus musculus GN=Fam234a PE=1 SV=1;>sp|Q8C0Z1|F234A_MOUSE Protein FAM234A OS=Mus musculus GN=Fam234a PE=1 SV=1	4	4
P48722	Hspa4l	P48722	HS74L_MOUSE	Heat shock 70 kDa protein 4L	TRUE	DC12/HFD	DC12	HFD	78	P48722	312525	458448	0.552787	0.552787	46.6917	1.46692	0	2.33869e-05	0.000101343	75.1394	0.0913411	Mus musculus	0.196	94382.1	protein folding,response to unfolded protein	protein binding,ATP binding	nucleus,cytoplasm,cytosol	sp	1	2	uniprot_mouse_proteome	>sp|P48722|HS74L_MOUSE Heat shock 70 kDa protein 4L OS=Mus musculus GN=Hspa4l PE=1 SV=2	12	13
P08607	C4bpa	P08607	C4BPA_MOUSE	C4b-binding protein	TRUE	DC12/HFD	DC12	HFD	36	P08607	342894	233848	-0.552193	0.552193	-31.8017	0.681983	0	5.42435e-06	2.73576e-05	32.3575	0.0683576	Mus musculus	0.166	51523.7	complement activation, classical pathway,innate immune response,positive regulation of protein catabolic process,negative regulation of complement activation, classical pathway	RNA binding,protein binding	other organism cell,blood microparticle	sp	1	3	uniprot_mouse_proteome	>sp|P08607|C4BPA_MOUSE C4b-binding protein OS=Mus musculus GN=C4bpa PE=1 SV=3	6	6
D3Z041;P41216	Acsl1	D3Z041;P41216	D3Z041_MOUSE;ACSL1_MOUSE	Long-chain-fatty-acid--CoA ligase 1	TRUE	DC12/HFD	DC12	HFD	384	D3Z041;P41216	40569684	59479700	0.551995	0.551995	46.6112	1.46611	0	2.38066e-37	2.76157e-35	362.274	0.0299475	Mus musculus	59.9%;59.9%	78034.49;77951.49	;long-chain fatty acid metabolic process,triglyceride metabolic process,response to nutrient,lipid biosynthetic process,response to organic cyclic compound,adiponectin-activated signaling pathway,response to oleic acid,xenobiotic catabolic process,response to drug,long-chain fatty acid import,positive regulation of protein serine/threonine kinase activity	;long-chain fatty acid-CoA ligase activity,ATP binding,decanoate--CoA ligase activity	;mitochondrion,mitochondrial outer membrane,peroxisomal membrane,endoplasmic reticulum membrane,plasma membrane,membrane,integral component of membrane	tr;sp	1	1;2	uniprot_mouse_proteome	>tr|D3Z041|D3Z041_MOUSE Long-chain-fatty-acid--CoA ligase 1 OS=Mus musculus GN=Acsl1 PE=1 SV=1;>sp|P41216|ACSL1_MOUSE Long-chain-fatty-acid--CoA ligase 1 OS=Mus musculus GN=Acsl1 PE=1 SV=2	37	64
Q9QXZ6	Slco1a1	Q9QXZ6	SO1A1_MOUSE	Solute carrier organic anion transporter family member 1A1	TRUE	DC12/HFD	DC12	HFD	150	Q9QXZ6	1.90782e+06	1.30173e+06	-0.551499	0.551499	-31.7689	0.682311	0	7.78039e-06	3.74851e-05	137.308	0.0856941	Mus musculus	0.3	74396.4	organic anion transport,response to testosterone,response to stilbenoid,sodium-independent organic anion transport	organic anion transmembrane transporter activity,sodium-independent organic anion transmembrane transporter activity	integral component of plasma membrane,membrane,basolateral plasma membrane	sp	1	1	uniprot_mouse_proteome	>sp|Q9QXZ6|SO1A1_MOUSE Solute carrier organic anion transporter family member 1A1 OS=Mus musculus GN=Slco1a1 PE=1 SV=1	18	25
P70452	Stx4	P70452	STX4_MOUSE	Syntaxin-4	TRUE	DC12/HFD	DC12	HFD	24	P70452	63121.1	43129.6	-0.549445	0.549445	-31.6717	0.683283	0	0.00291207	0.00595848	21.9601	0.125147	Mus musculus	0.191	34165	intracellular protein transport,positive regulation of cell proliferation,synaptic vesicle exocytosis,regulation of exocytosis,positive regulation of cell migration,synaptic vesicle fusion to presynaptic active zone membrane,response to hydroperoxide,SNARE complex assembly,positive regulation of insulin secretion involved in cellular response to glucose stimulus,positive regulation of catalytic a…	SNARE binding,SNAP receptor activity,protein binding,sphingomyelin phosphodiesterase activator activity	storage vacuole,extracellular space,intracellular,cytoplasm,endosome,trans-Golgi network,plasma membrane,synaptic vesicle,cell surface,membrane,integral component of membrane,basolateral plasma membrane,lamellipodium,SNARE complex,myelin sheath adaxonal region,somatodendritic compartment,specific granule,dendritic spine,lateral loop,synapse,perinuclear region of cytoplasm,extracellular exosome	sp	1	1	uniprot_mouse_proteome	>sp|P70452|STX4_MOUSE Syntaxin-4 OS=Mus musculus GN=Stx4 PE=1 SV=1	4	4
Q920E5	Fdps	Q920E5	FPPS_MOUSE	Farnesyl pyrophosphate synthase	TRUE	DC12/HFD	DC12	HFD	102	Q920E5	3.61096e+06	5.28444e+06	0.549367	0.549367	46.3443	1.46344	0	6.4586e-08	4.63789e-07	83.116	0.0657314	Mus musculus	0.391	40581.5	cholesterol biosynthetic process,geranyl diphosphate biosynthetic process,farnesyl diphosphate biosynthetic process	RNA binding,dimethylallyltranstransferase activity,geranyltranstransferase activity,metal ion binding	nucleoplasm,mitochondrion,cytosol	sp	1	1	uniprot_mouse_proteome	>sp|Q920E5|FPPS_MOUSE Farnesyl pyrophosphate synthase OS=Mus musculus GN=Fdps PE=1 SV=1	12	17
J3QNU6;Q8BWG8;Q8BWG8-2	Arrb1	J3QNU6;Q8BWG8;Q8BWG8-2	J3QNU6_MOUSE;ARRB1_MOUSE;ARRB1_MOUSE	Beta-arrestin-1;Beta-arrestin-1;Isoform 1B of Beta-arrestin-1	TRUE	DC12/HFD	DC12	HFD	18	J3QNU6;Q8BWG8;Q8BWG8-2	33740.4	23059.2	-0.549138	0.549138	-31.6571	0.683429	0	0.0148841	0.0227639	12.8522	0.178143	Mus musculus	12.4%;12.4%;12.4%-2	47106.75;46972.55;46972.55-2	;activation of MAPK activity,positive regulation of protein phosphorylation,G-protein coupled receptor internalization,positive regulation of receptor internalization,transcription from RNA polymerase II promoter,ubiquitin-dependent protein catabolic process,apoptotic process,phototransduction,regulation of G-protein coupled receptor protein signaling pathway,protein transport,protein ubiquitinat…	;GTPase activator activity,insulin-like growth factor receptor binding,protein binding,transcription factor binding,estrogen receptor binding,mitogen-activated protein kinase kinase binding,ubiquitin protein ligase binding,alpha-1A adrenergic receptor binding,alpha-1B adrenergic receptor binding,angiotensin receptor binding,follicle-stimulating hormone receptor binding,V2 vasopressin receptor bin…	;chromatin,intracellular,nucleus,nucleoplasm,cytoplasm,cytosol,clathrin-coated pit,postsynaptic density,basolateral plasma membrane,nuclear body,pseudopodium,cytoplasmic vesicle,dendritic spine,postsynaptic membrane;	tr;sp;sp	1;1;	1;1;	uniprot_mouse_proteome	>tr|J3QNU6|J3QNU6_MOUSE Beta-arrestin-1 OS=Mus musculus GN=Arrb1 PE=1 SV=1;>sp|Q8BWG8|ARRB1_MOUSE Beta-arrestin-1 OS=Mus musculus GN=Arrb1 PE=1 SV=1;>sp|Q8BWG8-2|ARRB1_MOUSE Isoform 1B of Beta-arrestin-1 OS=Mus musculus GN=Arrb1	3	3
P58871;Z4YJL4	Tnks1bp1	P58871;Z4YJL4	TB182_MOUSE;Z4YJL4_MOUSE	182 kDa tankyrase-1-binding protein	TRUE	DC12/HFD	DC12	HFD	42	P58871;Z4YJL4	95081.5	64988.9	-0.548971	0.548971	-31.6492	0.683508	0	4.73758e-06	2.43832e-05	38.4641	0.0816185	Mus musculus	5.2%;8.5%	181824.95;112648.06	double-strand break repair,positive regulation of peptidyl-threonine phosphorylation,positive regulation of protein autophosphorylation,positive regulation of peptidyl-serine phosphorylation,cellular response to ionizing radiation;	enzyme binding,macromolecular complex binding,cadherin binding,ankyrin repeat binding;	nucleus,nuclear heterochromatin,cytoplasm,cytoskeleton,cell-cell adherens junction,CCR4-NOT complex;	sp;tr	1	2;1	uniprot_mouse_proteome	>sp|P58871|TB182_MOUSE 182 kDa tankyrase-1-binding protein OS=Mus musculus GN=Tnks1bp1 PE=1 SV=2;>tr|Z4YJL4|Z4YJL4_MOUSE 182 kDa tankyrase-1-binding protein OS=Mus musculus GN=Tnks1bp1 PE=1 SV=1	7	7
Q922H4	Gmppa	Q922H4	GMPPA_MOUSE	Mannose-1-phosphate guanyltransferase alpha	TRUE	DC12/HFD	DC12	HFD	24	Q922H4	161268	110250	-0.548691	0.548691	-31.636	0.68364	0	6.64061e-05	0.00025481	19.1879	0.081481	Mus musculus	0.133	46244.2	biosynthetic process	molecular_function,nucleotidyltransferase activity	cellular_component,cytoplasm,extracellular exosome	sp	1	1	uniprot_mouse_proteome	>sp|Q922H4|GMPPA_MOUSE Mannose-1-phosphate guanyltransferase alpha OS=Mus musculus GN=Gmppa PE=1 SV=1	4	4
A0A0R4J1Z3;Q9CR67	Tmem33	A0A0R4J1Z3;Q9CR67	A0A0R4J1Z3_MOUSE;TMM33_MOUSE	Transmembrane protein 33	TRUE	DC12/HFD	DC12	HFD	24	A0A0R4J1Z3;Q9CR67	164621	240625	0.547631	0.547631	46.1684	1.46168	0	0.00230814	0.00496363	21.5126	0.140459	Mus musculus	14.6%;14.6%	27932.04;28031.17	;cellular protein localization,response to endoplasmic reticulum stress,nuclear pore complex assembly,endoplasmic reticulum tubular network organization,regulation of endoplasmic reticulum tubular network organization,positive regulation of IRE1-mediated unfolded protein response,positive regulation of PERK-mediated unfolded protein response	;protein binding,structural constituent of nuclear pore	;nuclear envelope,nuclear pore,endoplasmic reticulum,endoplasmic reticulum membrane,integral component of endoplasmic reticulum membrane,melanosome,extracellular exosome	tr;sp	1	1	uniprot_mouse_proteome	>tr|A0A0R4J1Z3|A0A0R4J1Z3_MOUSE Transmembrane protein 33 OS=Mus musculus GN=Tmem33 PE=1 SV=1;>sp|Q9CR67|TMM33_MOUSE Transmembrane protein 33 OS=Mus musculus GN=Tmem33 PE=1 SV=1	4	4
A0A087WR50;A0A087WS56;A0A087WSN6;B7ZNJ1;B9EHT6;P11276;Q3UHL6	Fn1	A0A087WR50;A0A087WS56;A0A087WSN6;B7ZNJ1;B9EHT6;P11276;Q3UHL6	A0A087WR50_MOUSE;A0A087WS56_MOUSE;A0A087WSN6_MOUSE;B7ZNJ1_MOUSE;B9EHT6_MOUSE;FINC_MOUSE;Q3UHL6_MOUSE	Fibronectin	TRUE	DC12/HFD	DC12	HFD	288	A0A087WR50;A0A087WS56;A0A087WSN6;B7ZNJ1;B9EHT6;P11276;Q3UHL6	1.895e+06	1297251	-0.546741	0.546741	-31.5435	0.684565	0	1.19883e-19	4.30438e-18	281.118	0.0426197	Mus musculus	25.4%;26.8%;26.4%;27.9%;26.7%;24.5%;25.7%	262842.3;249552.45;253011.52;239721.66;250297.45;272538.1;260128.23	;;;;;angiogenesis,regulation of protein phosphorylation,acute-phase response,cell-substrate junction assembly,cell adhesion,cell-matrix adhesion,calcium-independent cell-matrix adhesion,positive regulation of cell proliferation,regulation of cell shape,positive regulation of gene expression,positive regulation of peptidase activity,peptide cross-linking,integrin activation,substrate adhesion-depe…	;;;;;protease binding,receptor binding,integrin binding,protein binding,protein C-terminus binding,heparin binding,peptidase activator activity,enzyme binding,identical protein binding,chaperone binding,disordered domain specific binding;	;;;;;fibrinogen complex,proteinaceous extracellular matrix,basement membrane,basal lamina,extracellular space,endoplasmic reticulum-Golgi intermediate compartment,apical plasma membrane,extracellular matrix,extracellular exosome,blood microparticle;	tr;tr;tr;tr;tr;sp;tr	1	1;1;1;1;1;4;1	uniprot_mouse_proteome	>tr|A0A087WR50|A0A087WR50_MOUSE Fibronectin OS=Mus musculus GN=Fn1 PE=1 SV=1;>tr|A0A087WS56|A0A087WS56_MOUSE Fibronectin OS=Mus musculus GN=Fn1 PE=1 SV=1;>tr|A0A087WSN6|A0A087WSN6_MOUSE Fibronectin OS=Mus musculus GN=Fn1 PE=1 SV=1;>tr|B7ZNJ1|B7ZNJ1_MOUSE Fibronectin OS=Mus musculus GN=Fn1 PE=1 SV=1;>tr|B9EHT6|B9EHT6_MOUSE Fibronectin OS=Mus musculus GN=Fn1 PE=1 SV=1;>sp|P11276|FINC_MOUSE Fibronec…	39	48
Q6TEK5	Vkorc1l1	Q6TEK5	VKORL_MOUSE	Vitamin K epoxide reductase complex subunit 1-like protein 1	TRUE	DC12/HFD	DC12	HFD	18	Q6TEK5	117235	171182	0.546132	0.546132	46.0165	1.46017	0	0.000417913	0.00119812	13.2563	0.0875848	Mus musculus	0.159	19778.5	peptidyl-glutamic acid carboxylation,cellular response to oxidative stress,vitamin K metabolic process,oxidation-reduction process	vitamin-K-epoxide reductase (warfarin-sensitive) activity,quinone binding	endoplasmic reticulum,endoplasmic reticulum membrane,integral component of membrane	sp	1	1	uniprot_mouse_proteome	>sp|Q6TEK5|VKORL_MOUSE Vitamin K epoxide reductase complex subunit 1-like protein 1 OS=Mus musculus GN=Vkorc1l1 PE=1 SV=1	3	3
E9QJX9;Q9QXJ2	Stat2	E9QJX9;Q9QXJ2	E9QJX9_MOUSE;Q9QXJ2_MOUSE	Signal transducer and activator of transcription	TRUE	DC12/HFD	DC12	HFD	18	E9QJX9;Q9QXJ2	46481.9	31841.4	-0.545765	0.545765	-31.4972	0.685028	0	0.0252225	0.034863	12.2466	0.229707	Mus musculus	5.4%;5.4%	105514.1;105385.97	;	;	;	tr	1	2;1	uniprot_mouse_proteome	>tr|E9QJX9|E9QJX9_MOUSE Signal transducer and activator of transcription OS=Mus musculus GN=Stat2 PE=1 SV=2;>tr|Q9QXJ2|Q9QXJ2_MOUSE Signal transducer and activator of transcription OS=Mus musculus GN=Stat2 PE=1 SV=1	3	3
Q9Z2M7	Pmm2	Q9Z2M7	PMM2_MOUSE	Phosphomannomutase 2	TRUE	DC12/HFD	DC12	HFD	90	Q9Z2M7	1.47228e+06	1.00939e+06	-0.544574	0.544574	-31.4406	0.685594	0	1.44239e-11	1.95957e-10	68.0357	0.0547034	Mus musculus	0.512	27656.6	mannose metabolic process,protein N-linked glycosylation,GDP-mannose biosynthetic process,protein targeting to ER	phosphomannomutase activity	nucleus,cytoplasm,cytosol,neuronal cell body,extracellular exosome	sp	1	1	uniprot_mouse_proteome	>sp|Q9Z2M7|PMM2_MOUSE Phosphomannomutase 2 OS=Mus musculus GN=Pmm2 PE=1 SV=1	14	15
Q9JIM1;Q9JIM1-2	Slc29a1	Q9JIM1;Q9JIM1-2	S29A1_MOUSE	Equilibrative nucleoside transporter 1;Isoform 2 of Equilibrative nucleoside transporter 1	TRUE	DC12/HFD	DC12	HFD	30	Q9JIM1;Q9JIM1-2	532915	365377	-0.544522	0.544522	-31.4381	0.685619	0	0.0090704	0.0151147	25.1172	0.0957898	Mus musculus	10.9%;10.9%-2	50192.29;50192.29-2	lactation,nucleoside transport,uridine transport,sleep,excitatory postsynaptic potential,cellular response to glucose stimulus,cellular response to hypoxia,nucleoside transmembrane transport;	nucleoside transmembrane transporter activity;	integral component of plasma membrane,membrane,basolateral plasma membrane,apical plasma membrane,postsynapse;	sp	1;	3;	uniprot_mouse_proteome	>sp|Q9JIM1|S29A1_MOUSE Equilibrative nucleoside transporter 1 OS=Mus musculus GN=Slc29a1 PE=1 SV=3;>sp|Q9JIM1-2|S29A1_MOUSE Isoform 2 of Equilibrative nucleoside transporter 1 OS=Mus musculus GN=Slc29a1	5	5
Q3TCD4;Q9WUR2;Q9WUR2-2	Eci2	Q3TCD4;Q9WUR2;Q9WUR2-2	Q3TCD4_MOUSE;ECI2_MOUSE;ECI2_MOUSE	Enoyl-CoA delta isomerase 2, mitochondrial;Enoyl-CoA delta isomerase 2, mitochondrial;Isoform 2 of Enoyl-CoA delta isomerase 2, mitochondrial	TRUE	DC12/HFD	DC12	HFD	108	Q3TCD4;Q9WUR2;Q9WUR2-2	3.15636e+06	4.60293e+06	0.544291	0.544291	45.8304	1.4583	0	1.2471e-05	5.75117e-05	76.6522	0.0946678	Mus musculus	44.7%;43.2%;43.2%-2	41779.92;43267.68;43267.68-2	;fatty acid beta-oxidation,fatty acid catabolic process;	;fatty-acyl-CoA binding,dodecenoyl-CoA delta-isomerase activity,receptor binding;	;nucleoplasm,mitochondrion,peroxisome,peroxisomal matrix,membrane,intracellular membrane-bounded organelle;	tr;sp;sp	1;1;	1;2;	uniprot_mouse_proteome	>tr|Q3TCD4|Q3TCD4_MOUSE Enoyl-CoA delta isomerase 2, mitochondrial OS=Mus musculus GN=Eci2 PE=1 SV=1;>sp|Q9WUR2|ECI2_MOUSE Enoyl-CoA delta isomerase 2, mitochondrial OS=Mus musculus GN=Eci2 PE=1 SV=2;>sp|Q9WUR2-2|ECI2_MOUSE Isoform 2 of Enoyl-CoA delta isomerase 2, mitochondrial OS=Mus musculus GN=Eci2	14	18
A2A4P3;A2A4P4;Q3THG9	Gm27029;Gm27029;Aarsd1	A2A4P3;A2A4P4;Q3THG9	A2A4P3_MOUSE;A2A4P4_MOUSE;AASD1_MOUSE	Protein Gm27029;Protein Gm27029;Alanyl-tRNA editing protein Aarsd1	TRUE	DC12/HFD	DC12	HFD	42	A2A4P3;A2A4P4;Q3THG9	247672	169867	-0.544024	0.544024	-31.4145	0.685855	0	9.83219e-05	0.000355562	39.6784	0.0855231	Mus musculus	24%;23.2%;30.6%	58167.62;60506.34;44970.92	;alanyl-tRNA aminoacylation;alanyl-tRNA aminoacylation,regulation of translational fidelity	;nucleic acid binding,alanine-tRNA ligase activity,ATP binding;aminoacyl-tRNA editing activity,Ser-tRNA(Ala) hydrolase activity,nucleic acid binding,alanine-tRNA ligase activity,protein binding,ATP binding,metal ion binding	;;nucleus,cytoplasm	tr;tr;sp	4;4;1	1;1;2	uniprot_mouse_proteome	>tr|A2A4P3|A2A4P3_MOUSE Protein Gm27029 OS=Mus musculus GN=Gm27029 PE=4 SV=1;>tr|A2A4P4|A2A4P4_MOUSE Protein Gm27029 OS=Mus musculus GN=Gm27029 PE=4 SV=1;>sp|Q3THG9|AASD1_MOUSE Alanyl-tRNA editing protein Aarsd1 OS=Mus musculus GN=Aarsd1 PE=1 SV=2	7	7
Q8BH58	Tiprl	Q8BH58	TIPRL_MOUSE	TIP41-like protein	TRUE	DC12/HFD	DC12	HFD	12	Q8BH58	58113.7	39878.5	-0.543266	0.543266	-31.3784	0.686216	0	0.0256647	0.0353447	9.90407	0.135301	Mus musculus	0.085	31253.7	DNA damage checkpoint,negative regulation of phosphoprotein phosphatase activity	molecular_function	cytoplasm	sp	1	1	uniprot_mouse_proteome	>sp|Q8BH58|TIPRL_MOUSE TIP41-like protein OS=Mus musculus GN=Tiprl PE=1 SV=1	2	2
D3YW19;D3YW20;I1E4X5;Q8BWQ6	9030624J02Rik;9030624J02Rik;9030624J02Rik;	D3YW19;D3YW20;I1E4X5;Q8BWQ6	D3YW19_MOUSE;D3YW20_MOUSE;I1E4X5_MOUSE;CP062_MOUSE	Protein 9030624J02Rik (Fragment);Protein 9030624J02Rik (Fragment);Protein 9030624J02Rik;UPF0505 protein C16orf62 homolog	TRUE	DC12/HFD	DC12	HFD	30	D3YW19;D3YW20;I1E4X5;Q8BWQ6	44433.4	64718.6	0.542536	0.542536	45.6531	1.45653	0	0.00200203	0.00444634	27.9969	0.131104	Mus musculus	8.4%;9%;8%;8.2%	106383.66;98916.02;111978.07;109076.8	;;;Golgi to plasma membrane transport,protein transport	;;;molecular_function	;;;early endosome,integral component of membrane	tr;tr;tr;sp	1	2;2;1;2	uniprot_mouse_proteome	>tr|D3YW19|D3YW19_MOUSE Protein 9030624J02Rik (Fragment) OS=Mus musculus GN=9030624J02Rik PE=1 SV=2;>tr|D3YW20|D3YW20_MOUSE Protein 9030624J02Rik (Fragment) OS=Mus musculus GN=9030624J02Rik PE=1 SV=2;>tr|I1E4X5|I1E4X5_MOUSE Protein 9030624J02Rik OS=Mus musculus GN=9030624J02Rik PE=1 SV=1;>sp|Q8BWQ6|CP062_MOUSE UPF0505 protein C16orf62 homolog OS=Mus musculus PE=1 SV=2	5	5
Q9QWR8	Naga	Q9QWR8	NAGAB_MOUSE	Alpha-N-acetylgalactosaminidase	TRUE	DC12/HFD	DC12	HFD	36	Q9QWR8	210386	306306	0.541932	0.541932	45.5921	1.45592	0	5.58602e-07	3.43825e-06	30.0721	0.0737067	Mus musculus	0.123	47234.7	oligosaccharide metabolic process,carbohydrate catabolic process,glycoside catabolic process,glycolipid catabolic process,glycosylceramide catabolic process	alpha-galactosidase activity,alpha-N-acetylgalactosaminidase activity,protein homodimerization activity	cytoplasm,lysosome,extracellular exosome	sp	1	2	uniprot_mouse_proteome	>sp|Q9QWR8|NAGAB_MOUSE Alpha-N-acetylgalactosaminidase OS=Mus musculus GN=Naga PE=1 SV=2	5	6
Q61830	Mrc1	Q61830	MRC1_MOUSE	Macrophage mannose receptor 1	TRUE	DC12/HFD	DC12	HFD	120	Q61830	441581	303342	-0.541734	0.541734	-31.3055	0.686945	0	2.05624e-06	1.16572e-05	115.5	0.0676187	Mus musculus	0.18	164981	receptor-mediated endocytosis,signal transduction,cellular response to lipopolysaccharide,cellular response to interferon-gamma,cellular response to interleukin-4	receptor activity,transmembrane signaling receptor activity,mannose binding	plasma membrane,integral component of plasma membrane,cell surface,endosome membrane	sp	1	2	uniprot_mouse_proteome	>sp|Q61830|MRC1_MOUSE Macrophage mannose receptor 1 OS=Mus musculus GN=Mrc1 PE=1 SV=2	20	20
Q8K0E8	Fgb	Q8K0E8	FIBB_MOUSE	Fibrinogen beta chain	TRUE	DC12/HFD	DC12	HFD	210	Q8K0E8	3.82641e+06	2.62918e+06	-0.541377	0.541377	-31.2885	0.687115	0	1.02063e-15	2.2306e-14	190.583	0.0488581	Mus musculus	0.559	54752.7	adaptive immune response,cell-matrix adhesion,signal transduction,plasminogen activation,positive regulation of heterotypic cell-cell adhesion,fibrinolysis,induction of bacterial agglutination,cellular protein complex assembly,cellular response to leptin stimulus,innate immune response,positive regulation of vasoconstriction,positive regulation of exocytosis,positive regulation of protein secreti…	structural molecule activity,protein binding, bridging,chaperone binding,receptor binding,cell adhesion molecule binding	fibrinogen complex,extracellular space,cell cortex,external side of plasma membrane,cell surface,platelet alpha granule,extracellular exosome,blood microparticle,extracellular vesicle	sp	1	1	uniprot_mouse_proteome	>sp|Q8K0E8|FIBB_MOUSE Fibrinogen beta chain OS=Mus musculus GN=Fgb PE=1 SV=1	26	35
Q8VDW0	Ddx39a	Q8VDW0	DX39A_MOUSE	ATP-dependent RNA helicase DDX39A	TRUE	DC12/HFD	DC12	HFD	36	Q8VDW0	225727	155196	-0.540489	0.540489	-31.2462	0.687538	0	0.0171386	0.0254882	24.398	0.151819	Mus musculus	0.18	49067.4	mRNA splicing, via spliceosome,mRNA export from nucleus,cellular response to DNA damage stimulus,regulation of gene expression,RNA secondary structure unwinding	RNA binding,ATP-dependent RNA helicase activity,ATP binding,ATPase activity,identical protein binding	nucleus,spliceosomal complex,nucleolus,cytoplasm,membrane,nuclear speck	sp	1	1	uniprot_mouse_proteome	>sp|Q8VDW0|DX39A_MOUSE ATP-dependent RNA helicase DDX39A OS=Mus musculus GN=Ddx39a PE=1 SV=1	6	6
D3Z6U8;E9QAT0;E9QNF5;P35922;P35922-2;P35922-3;P35922-7;P35922-8;P35922-9;Q6AXB7	Fmr1	D3Z6U8;E9QAT0;E9QNF5;P35922;P35922-2;P35922-3;P35922-7;P35922-8;P35922-9;Q6AXB7	D3Z6U8_MOUSE;E9QAT0_MOUSE;E9QNF5_MOUSE;FMR1_MOUSE;FMR1_MOUSE;FMR1_MOUSE;FMR1_MOUSE;FMR1_MOUSE;FMR1_MOUSE;Q6AXB7_MOUSE	Synaptic functional regulator FMR1;Synaptic functional regulator FMR1;Synaptic functional regulator FMR1;Synaptic functional regulator FMR1;Isoform 2 of Synaptic functional regulator FMR1;Isoform 3 of Synaptic functional regulator FMR1;Isoform 7 of Synaptic functional regulator FMR1;Isoform 8 of Synaptic functional regulator FMR1;Isoform 9 of Synaptic functional regulator FMR1;Fragile X mental re…	TRUE	DC12/HFD	DC12	HFD	12	D3Z6U8;E9QAT0;E9QNF5;P35922;P35922-2;P35922-3;P35922-7;P35922-8;P35922-9;Q6AXB7	22773.1	33065.6	0.538001	0.538001	45.1959	1.45196	0	0.00708712	0.012384	8.47827	0.134297	Mus musculus	5.8%;5.8%;5.7%;5.5%;5.5%-2;5.5%-3;5.5%-7;5.5%-8;5.5%-9;5.5%	66532.18;66170.28;66717.41;68989.1;68989.1-2;68989.1-3;68989.1-7;68989.1-8;68989.1-9;68889.96	;;;regulation of alternative mRNA splicing, via spliceosome,positive regulation of receptor internalization,mRNA processing,cellular response to DNA damage stimulus,glutamate receptor signaling pathway,central nervous system development,anterograde axonal transport,RNA splicing,negative regulation of gene expression,negative regulation of translation,gene silencing by RNA,positive regulation of h…	;;;G-quadruplex RNA binding,chromatin binding,RNA binding,mRNA binding,mRNA 3'-UTR binding,protein binding,microtubule binding,poly(U) RNA binding,translation repressor activity,translation initiation factor binding,RNA strand annealing activity,poly(G) binding,methylated histone binding,siRNA binding,miRNA binding,RNA stem-loop binding,identical protein binding,protein homodimerization activity,…	;;;chromosome, centromeric region,nucleus,nucleoplasm,chromosome,nucleolus,cytoplasm,cytosol,polysome,mRNA cap binding complex,chromocenter,cytoplasmic stress granule,postsynaptic density,Cajal body,membrane,viral replication complex,extrinsic component of plasma membrane,cell junction,axon,dendrite,growth cone,intracellular ribonucleoprotein complex,filopodium tip,cytoplasmic ribonucleoprotein g…	tr;tr;tr;sp;sp;sp;sp;sp;sp;tr	1;1;1;1;;;;;;1	1;1;1;1;;;;;;1	uniprot_mouse_proteome	>tr|D3Z6U8|D3Z6U8_MOUSE Synaptic functional regulator FMR1 OS=Mus musculus GN=Fmr1 PE=1 SV=1;>tr|E9QAT0|E9QAT0_MOUSE Synaptic functional regulator FMR1 OS=Mus musculus GN=Fmr1 PE=1 SV=1;>tr|E9QNF5|E9QNF5_MOUSE Synaptic functional regulator FMR1 OS=Mus musculus GN=Fmr1 PE=1 SV=1;>sp|P35922|FMR1_MOUSE Synaptic functional regulator FMR1 OS=Mus musculus GN=Fmr1 PE=1 SV=1;>sp|P35922-2|FMR1_MOUSE Isofo…	2	2
P50285	Fmo1	P50285	FMO1_MOUSE	Dimethylaniline monooxygenase [N-oxide-forming] 1	TRUE	DC12/HFD	DC12	HFD	216	P50285	5501748	7984612	0.537332	0.537332	45.1286	1.45129	0	8.10314e-17	2.26288e-15	212.227	0.050683	Mus musculus	0.539	59914.5	organic acid metabolic process,response to osmotic stress,toxin metabolic process,drug metabolic process,response to lipopolysaccharide,NADPH oxidation	monooxygenase activity,N,N-dimethylaniline monooxygenase activity,flavin adenine dinucleotide binding,NADP binding	endoplasmic reticulum membrane,integral component of membrane,organelle membrane	sp	1	1	uniprot_mouse_proteome	>sp|P50285|FMO1_MOUSE Dimethylaniline monooxygenase [N-oxide-forming] 1 OS=Mus musculus GN=Fmo1 PE=1 SV=1	25	36
Q8VEK0	Tmem30a	Q8VEK0	CC50A_MOUSE	Cell cycle control protein 50A	TRUE	DC12/HFD	DC12	HFD	48	Q8VEK0	1.06931e+06	737122	-0.536699	0.536699	-31.0654	0.689346	0	0.0136166	0.0212346	45.7296	0.126513	Mus musculus	0.22	41060.9	drug transmembrane transport,positive regulation of neuron projection development,aminophospholipid transport,protein localization to endosome,phospholipid translocation,positive regulation of protein exit from endoplasmic reticulum	protein binding,aminophospholipid transporter activity	endoplasmic reticulum,Golgi apparatus,plasma membrane,membrane,integral component of membrane,apical plasma membrane,transport vesicle membrane	sp	1	1	uniprot_mouse_proteome	>sp|Q8VEK0|CC50A_MOUSE Cell cycle control protein 50A OS=Mus musculus GN=Tmem30a PE=1 SV=1	7	8
Q9D1P0	Mrpl13	Q9D1P0	RM13_MOUSE	39S ribosomal protein L13, mitochondrial	TRUE	DC12/HFD	DC12	HFD	24	Q9D1P0	81475.9	118130	0.535932	0.535932	44.9879	1.44988	0	0.00529364	0.0098069	18.397	0.139756	Mus musculus	0.258	20676.9	translation	RNA binding,mRNA binding,structural constituent of ribosome	mitochondrion,mitochondrial ribosome,mitochondrial large ribosomal subunit	sp	1	1	uniprot_mouse_proteome	>sp|Q9D1P0|RM13_MOUSE 39S ribosomal protein L13, mitochondrial OS=Mus musculus GN=Mrpl13 PE=1 SV=1	4	4
P56213	Gfer	P56213	ALR_MOUSE	FAD-linked sulfhydryl oxidase ALR	TRUE	DC12/HFD	DC12	HFD	36	P56213	286216	414472	0.534173	0.534173	44.8112	1.44811	0	0.000140912	0.000481849	30.3504	0.0792565	Mus musculus	0.333	22876.5	liver development,regulation of receptor activity,oxidation-reduction process	growth factor activity,protein disulfide oxidoreductase activity,flavin-linked sulfhydryl oxidase activity,flavin adenine dinucleotide binding	mitochondrion,mitochondrial intermembrane space,cytosol	sp	1	2	uniprot_mouse_proteome	>sp|P56213|ALR_MOUSE FAD-linked sulfhydryl oxidase ALR OS=Mus musculus GN=Gfer PE=1 SV=2	6	6
A0A0R4J0T5;P28659;P28659-2;P28659-3;P28659-4	Celf1	A0A0R4J0T5;P28659;P28659-2;P28659-3;P28659-4	A0A0R4J0T5_MOUSE;CELF1_MOUSE;CELF1_MOUSE;CELF1_MOUSE;CELF1_MOUSE	CUG triplet repeat, RNA binding protein 1, isoform CRA_b;CUGBP Elav-like family member 1;Isoform 2 of CUGBP Elav-like family member 1;Isoform 3 of CUGBP Elav-like family member 1;Isoform 4 of CUGBP Elav-like family member 1	TRUE	DC12/HFD	DC12	HFD	42	A0A0R4J0T5;P28659;P28659-2;P28659-3;P28659-4	220486	152349	-0.533307	0.533307	-30.9031	0.690969	0	0.00659362	0.0116979	39.3739	0.132223	Mus musculus	12.9%;13%;13%-2;13%-3;13%-4	52178.27;52107.19;52107.19-2;52107.19-3;52107.19-4	;mRNA splice site selection,spermatid development,positive regulation of multicellular organism growth,regulation of RNA splicing;;;	;RNA binding,translation initiation factor binding,BRE binding;;;	;nucleus,nucleoplasm,cytoplasm;;;	tr;sp;sp;sp;sp	1;1;;;	1;2;;;	uniprot_mouse_proteome	>tr|A0A0R4J0T5|A0A0R4J0T5_MOUSE CUG triplet repeat, RNA binding protein 1, isoform CRA_b OS=Mus musculus GN=Celf1 PE=1 SV=1;>sp|P28659|CELF1_MOUSE CUGBP Elav-like family member 1 OS=Mus musculus GN=Celf1 PE=1 SV=2;>sp|P28659-2|CELF1_MOUSE Isoform 2 of CUGBP Elav-like family member 1 OS=Mus musculus GN=Celf1;>sp|P28659-3|CELF1_MOUSE Isoform 3 of CUGBP Elav-like family member 1 OS=Mus musculus GN=C…	7	7
P62307	Snrpf	P62307	RUXF_MOUSE	Small nuclear ribonucleoprotein F	TRUE	DC12/HFD	DC12	HFD	18	P62307	64396.9	44511.1	-0.532825	0.532825	-30.88	0.6912	0	0.0264116	0.0362078	12.8067	0.151708	Mus musculus	0.244	9725.19	spliceosomal snRNP assembly,mRNA splicing, via spliceosome,RNA splicing	RNA binding	spliceosomal complex,U7 snRNP,U1 snRNP,U4 snRNP,U12-type spliceosomal complex,small nucleolar ribonucleoprotein complex,cytosol,small nuclear ribonucleoprotein complex,methylosome,pICln-Sm protein complex,SMN-Sm protein complex,catalytic step 2 spliceosome	sp	1	1	uniprot_mouse_proteome	>sp|P62307|RUXF_MOUSE Small nuclear ribonucleoprotein F OS=Mus musculus GN=Snrpf PE=1 SV=1	2	3
Q7TPR4	Actn1	Q7TPR4	ACTN1_MOUSE	Alpha-actinin-1	TRUE	DC12/HFD	DC12	HFD	174	Q7TPR4	780293	539344	-0.532811	0.532811	-30.8793	0.691207	0	2.29122e-15	4.86642e-14	171.997	0.0463958	Mus musculus	0.344	103068	actin filament organization,platelet formation,cortical cytoskeleton organization,platelet morphogenesis,focal adhesion assembly,actin filament bundle assembly,negative regulation of cellular component movement,actin filament network formation,actin crosslink formation,regulation of nucleic acid-templated transcription	double-stranded RNA binding,integrin binding,calcium ion binding,protein binding,vinculin binding,ligand-dependent nuclear receptor transcription coactivator activity,protein homodimerization activity,ion channel binding,actin filament binding	stress fiber,ruffle,extracellular space,intracellular,cytoplasm,plasma membrane,brush border,cell-cell junction,fascia adherens,focal adhesion,sarcomere,Z disc,secretory granule,cortical cytoskeleton,dense core granule membrane,cell projection,extracellular exosome,actin filament	sp	1	1	uniprot_mouse_proteome	>sp|Q7TPR4|ACTN1_MOUSE Alpha-actinin-1 OS=Mus musculus GN=Actn1 PE=1 SV=1	25	29
P03911	Mtnd4	P03911	NU4M_MOUSE	NADH-ubiquinone oxidoreductase chain 4	TRUE	DC12/HFD	DC12	HFD	42	P03911	274929	397434	0.531658	0.531658	44.559	1.44559	0	0.000101039	0.000364515	37.6921	0.118764	Mus musculus	0.126	51881.8	response to hypoxia,in utero embryonic development,mitochondrial electron transport, NADH to ubiquinone,aging,cerebellum development,response to nicotine,response to ethanol	NADH dehydrogenase (ubiquinone) activity	mitochondrion,mitochondrial respiratory chain complex I,integral component of membrane	sp	1	1	uniprot_mouse_proteome	>sp|P03911|NU4M_MOUSE NADH-ubiquinone oxidoreductase chain 4 OS=Mus musculus GN=Mtnd4 PE=1 SV=1	5	7
Q9DBE0	Csad	Q9DBE0	CSAD_MOUSE	Cysteine sulfinic acid decarboxylase	TRUE	DC12/HFD	DC12	HFD	78	Q9DBE0	1.47212e+06	2.12739e+06	0.531189	0.531189	44.512	1.44512	0	0.000607721	0.00163359	54.7315	0.122739	Mus musculus	0.268	55144.5	L-cysteine catabolic process to taurine,taurine metabolic process,taurine biosynthetic process	sulfinoalanine decarboxylase activity,carboxy-lyase activity,pyridoxal phosphate binding	cellular_component	sp	1	1	uniprot_mouse_proteome	>sp|Q9DBE0|CSAD_MOUSE Cysteine sulfinic acid decarboxylase OS=Mus musculus GN=Csad PE=1 SV=1	10	13
Q8VDN2	Atp1a1	Q8VDN2	AT1A1_MOUSE	Sodium/potassium-transporting ATPase subunit alpha-1	TRUE	DC12/HFD	DC12	HFD	282	Q8VDN2	5899628	4.08657e+06	-0.529734	0.529734	-30.7318	0.692682	0	5.34382e-16	1.25914e-14	208.446	0.0521157	Mus musculus	0.374	112982	regulation of the force of heart contraction,regulation of sodium ion transport,cellular sodium ion homeostasis,regulation of blood pressure,potassium ion import,establishment or maintenance of transmembrane electrochemical gradient,dephosphorylation,cellular potassium ion homeostasis,negative regulation of glucocorticoid biosynthetic process,sodium ion export from cell,response to drug,negative …	sodium:potassium-exchanging ATPase activity,protein binding,ATP binding,phosphatase activity,protein kinase binding,protein domain specific binding,ankyrin binding,potassium ion binding,sodium ion binding,ADP binding,phosphatidylinositol 3-kinase binding,chaperone binding,steroid hormone binding	endosome,endoplasmic reticulum,Golgi apparatus,plasma membrane,sodium:potassium-exchanging ATPase complex,caveola,postsynaptic density,intercalated disc,membrane,integral component of membrane,basolateral plasma membrane,apical plasma membrane,T-tubule,sarcolemma,myelin sheath,protein complex,extracellular exosome,extracellular vesicle	sp	1	1	uniprot_mouse_proteome	>sp|Q8VDN2|AT1A1_MOUSE Sodium/potassium-transporting ATPase subunit alpha-1 OS=Mus musculus GN=Atp1a1 PE=1 SV=1	29	47
P12382	Pfkl	P12382	PFKAL_MOUSE	ATP-dependent 6-phosphofructokinase, liver type	TRUE	DC12/HFD	DC12	HFD	96	P12382	776839	538271	-0.529281	0.529281	-30.71	0.6929	0	5.81303e-05	0.0002271	73.7389	0.0893579	Mus musculus	0.222	85359.8	fructose 6-phosphate metabolic process,glycolytic process,response to glucose,fructose 1,6-bisphosphate metabolic process,negative regulation of insulin secretion,protein oligomerization,protein homotetramerization,glycolytic process through fructose-6-phosphate	6-phosphofructokinase activity,ATP binding,kinase binding,identical protein binding,metal ion binding,fructose binding,fructose-6-phosphate binding	cytosol,6-phosphofructokinase complex,membrane,extracellular exosome	sp	1	4	uniprot_mouse_proteome	>sp|P12382|PFKAL_MOUSE ATP-dependent 6-phosphofructokinase, liver type OS=Mus musculus GN=Pfkl PE=1 SV=4	12	16
P42125	Eci1	P42125	ECI1_MOUSE	Enoyl-CoA delta isomerase 1, mitochondrial	TRUE	DC12/HFD	DC12	HFD	108	P42125	9789036	14109052	0.527382	0.527382	44.1312	1.44131	0	1.28507e-08	1.09485e-07	105.011	0.0474666	Mus musculus	0.46	32250.4	fatty acid beta-oxidation	dodecenoyl-CoA delta-isomerase activity,enoyl-CoA hydratase activity	mitochondrion,mitochondrial inner membrane,mitochondrial matrix,extracellular exosome	sp	1	2	uniprot_mouse_proteome	>sp|P42125|ECI1_MOUSE Enoyl-CoA delta isomerase 1, mitochondrial OS=Mus musculus GN=Eci1 PE=1 SV=2	11	18
P45952	Acadm	P45952	ACADM_MOUSE	Medium-chain specific acyl-CoA dehydrogenase, mitochondrial	TRUE	DC12/HFD	DC12	HFD	180	P45952	22360796	32212278	0.526639	0.526639	44.0569	1.44057	0	3.7088e-10	4.17379e-09	161.93	0.0592372	Mus musculus	0.451	46481.2	liver development,glycogen biosynthetic process,organic acid metabolic process,regulation of gluconeogenesis,fatty acid beta-oxidation,heart development,response to cold,carnitine metabolic process,post-embryonic development,carnitine metabolic process, CoA-linked,fatty acid beta-oxidation using acyl-CoA dehydrogenase,response to starvation,carnitine biosynthetic process,medium-chain fatty acid m…	acyl-CoA dehydrogenase activity,identical protein binding,flavin adenine dinucleotide binding,medium-chain-acyl-CoA dehydrogenase activity	nucleus,mitochondrion,mitochondrial matrix,nuclear speck,axon,mitochondrial membrane,extracellular exosome	sp	1	1	uniprot_mouse_proteome	>sp|P45952|ACADM_MOUSE Medium-chain specific acyl-CoA dehydrogenase, mitochondrial OS=Mus musculus GN=Acadm PE=1 SV=1	16	30
A0A140LIT2;O88455	Dhcr7	A0A140LIT2;O88455	A0A140LIT2_MOUSE;DHCR7_MOUSE	7-dehydrocholesterol reductase	TRUE	DC12/HFD	DC12	HFD	30	A0A140LIT2;O88455	1.23485e+06	1.77311e+06	0.521951	0.521951	43.5896	1.4359	0	0.000157447	0.000527623	23.946	0.114687	Mus musculus	13.9%;14%	54220.14;53918.73	;blood vessel development,cholesterol biosynthetic process,post-embryonic development,sterol biosynthetic process,brassinosteroid biosynthetic process,cell differentiation,lung development,multicellular organism growth,regulation of cell proliferation,regulation of cholesterol biosynthetic process,oxidation-reduction process	;sterol delta7 reductase activity,7-dehydrocholesterol reductase activity,NADP binding	;nuclear outer membrane,endoplasmic reticulum,cytosol,membrane,integral component of endoplasmic reticulum membrane	tr;sp	1	1	uniprot_mouse_proteome	>tr|A0A140LIT2|A0A140LIT2_MOUSE 7-dehydrocholesterol reductase OS=Mus musculus GN=Dhcr7 PE=1 SV=1;>sp|O88455|DHCR7_MOUSE 7-dehydrocholesterol reductase OS=Mus musculus GN=Dhcr7 PE=1 SV=1	5	5
Q6YJU1;Q9QXC1	Fetub	Q6YJU1;Q9QXC1	Q6YJU1_MOUSE;FETUB_MOUSE	Fetuin-B	TRUE	DC12/HFD	DC12	HFD	54	Q6YJU1;Q9QXC1	401193	279494	-0.521476	0.521476	-30.3341	0.696659	0	0.015233	0.0232033	46.7729	0.132973	Mus musculus	41.6%;33%	33879.5;42712.77	;single fertilization,binding of sperm to zona pellucida,negative regulation of endopeptidase activity	;cysteine-type endopeptidase inhibitor activity,metalloendopeptidase inhibitor activity	;extracellular region,extracellular exosome	tr;sp	1	1	uniprot_mouse_proteome	>tr|Q6YJU1|Q6YJU1_MOUSE Fetuin-B OS=Mus musculus GN=Fetub PE=1 SV=1;>sp|Q9QXC1|FETUB_MOUSE Fetuin-B OS=Mus musculus GN=Fetub PE=1 SV=1	8	9
Q5SS83;Q60634;Q60634-2;Q60634-3	Flot2	Q5SS83;Q60634;Q60634-2;Q60634-3	Q5SS83_MOUSE;FLOT2_MOUSE;FLOT2_MOUSE;FLOT2_MOUSE	Flotillin 2, isoform CRA_a;Flotillin-2;Isoform 2 of Flotillin-2;Isoform 3 of Flotillin-2	TRUE	DC12/HFD	DC12	HFD	48	Q5SS83;Q60634;Q60634-2;Q60634-3	82794.8	118612	0.518632	0.518632	43.2596	1.4326	0	1.7008e-05	7.63333e-05	44.5866	0.0807271	Mus musculus	24.8%;24.8%;24.8%-2;24.8%-3	47116.21;47038.04;47038.04-2;47038.04-3	;membrane raft assembly,cell adhesion,negative regulation of gene expression,protein localization to plasma membrane raft,regulation of myoblast differentiation,protein stabilization,protein localization to plasma membrane,negative regulation of amyloid precursor protein catabolic process,positive regulation of establishment of T cell polarity;;	;protease binding,ionotropic glutamate receptor binding,protein heterodimerization activity;;	;uropod,acrosomal membrane,endosome,plasma membrane,caveola,cell-cell adherens junction,focal adhesion,membrane,basolateral plasma membrane,flotillin complex,lamellipodium,endocytic vesicle,cytoplasmic vesicle,vesicle,cell-cell contact zone,membrane raft,perinuclear region of cytoplasm,extracellular exosome,cortical actin cytoskeleton;;	tr;sp;sp;sp	1;1;;	1;2;;	uniprot_mouse_proteome	>tr|Q5SS83|Q5SS83_MOUSE Flotillin 2, isoform CRA_a OS=Mus musculus GN=Flot2 PE=1 SV=1;>sp|Q60634|FLOT2_MOUSE Flotillin-2 OS=Mus musculus GN=Flot2 PE=1 SV=2;>sp|Q60634-2|FLOT2_MOUSE Isoform 2 of Flotillin-2 OS=Mus musculus GN=Flot2;>sp|Q60634-3|FLOT2_MOUSE Isoform 3 of Flotillin-2 OS=Mus musculus GN=Flot2	8	8
Q9D8T7;Q9D8T7-2	Slirp	Q9D8T7;Q9D8T7-2	SLIRP_MOUSE	SRA stem-loop-interacting RNA-binding protein, mitochondrial;Isoform 2 of SRA stem-loop-interacting RNA-binding protein, mitochondrial	TRUE	DC12/HFD	DC12	HFD	12	Q9D8T7;Q9D8T7-2	107370	153767	0.518153	0.518153	43.2121	1.43212	0	0.0242872	0.0337941	6.09247	0.124182	Mus musculus	15.2%;15.2%-2	12605.29;12605.29-2	negative regulation of mitochondrial RNA catabolic process,transcription, DNA-templated,regulation of transcription, DNA-templated,spermatid development,single fertilization,flagellated sperm motility,mitochondrion morphogenesis;	RNA binding;	acrosomal vesicle,nucleus,cytoplasm,mitochondrion,intracellular ribonucleoprotein complex,sperm flagellum,perinuclear region of cytoplasm;	sp	1;	2;	uniprot_mouse_proteome	>sp|Q9D8T7|SLIRP_MOUSE SRA stem-loop-interacting RNA-binding protein, mitochondrial OS=Mus musculus GN=Slirp PE=1 SV=2;>sp|Q9D8T7-2|SLIRP_MOUSE Isoform 2 of SRA stem-loop-interacting RNA-binding protein, mitochondrial OS=Mus musculus GN=Slirp	2	2
P51855	Gss	P51855	GSHB_MOUSE	Glutathione synthetase	TRUE	DC12/HFD	DC12	HFD	102	P51855	1.39025e+06	971141	-0.517595	0.517595	-30.1465	0.698535	0	2.2616e-08	1.86365e-07	99.6489	0.0566968	Mus musculus	0.397	52246.6	cellular amino acid metabolic process,glutathione biosynthetic process,aging,response to xenobiotic stimulus,response to nutrient levels,response to tumor necrosis factor,response to amino acid,response to cadmium ion	magnesium ion binding,glutathione synthase activity,ATP binding,glycine binding,identical protein binding,protein homodimerization activity,glutathione binding	cytosol,extracellular exosome	sp	1	1	uniprot_mouse_proteome	>sp|P51855|GSHB_MOUSE Glutathione synthetase OS=Mus musculus GN=Gss PE=1 SV=1	15	17
G5E8M7;O35660	Gstm6	G5E8M7;O35660	G5E8M7_MOUSE;GSTM6_MOUSE	Glutathione S-transferase Mu 6	TRUE	DC12/HFD	DC12	HFD	42	G5E8M7;O35660	983068	686840	-0.517317	0.517317	-30.133	0.69867	0	8.50791e-07	5.07112e-06	30.7402	0.0562065	Mus musculus	26.7%;28.4%	27308.26;25621.42	;metabolic process	;glutathione transferase activity	;cytoplasm	tr;sp	1	1;4	uniprot_mouse_proteome	>tr|G5E8M7|G5E8M7_MOUSE Glutathione S-transferase Mu 6 OS=Mus musculus GN=Gstm6 PE=1 SV=1;>sp|O35660|GSTM6_MOUSE Glutathione S-transferase Mu 6 OS=Mus musculus GN=Gstm6 PE=1 SV=4	6	7
P24270	Cat	P24270	CATA_MOUSE	Catalase	TRUE	DC12/HFD	DC12	HFD	408	P24270	67799936	97005304	0.51678	0.51678	43.0758	1.43076	0	9.32961e-29	8.27591e-27	349.712	0.0382028	Mus musculus	0.66	59795.3	response to reactive oxygen species,osteoblast differentiation,ureteric bud development,response to hypoxia,triglyceride metabolic process,response to oxidative stress,aging,cholesterol metabolic process,aerobic respiration,response to light intensity,UV protection,response to ozone,response to lead ion,positive regulation of phosphatidylinositol 3-kinase signaling,response to activity,response t…	aminoacylase activity,catalase activity,receptor binding,antioxidant activity,oxidoreductase activity, acting on peroxide as acceptor,enzyme binding,heme binding,protein homodimerization activity,metal ion binding,NADP binding	mitochondrion,mitochondrial intermembrane space,lysosome,peroxisome,peroxisomal membrane,endoplasmic reticulum,Golgi apparatus,cytosol,plasma membrane,focal adhesion,membrane,intracellular membrane-bounded organelle,extracellular exosome	sp	1	4	uniprot_mouse_proteome	>sp|P24270|CATA_MOUSE Catalase OS=Mus musculus GN=Cat PE=1 SV=4	31	68
Q8BI84	Mia3	Q8BI84	MIA3_MOUSE	Melanoma inhibitory activity protein 3	TRUE	DC12/HFD	DC12	HFD	174	Q8BI84	365697	522973	0.516088	0.516088	43.0072	1.43007	0	5.81459e-10	6.36828e-09	151.354	0.0490023	Mus musculus	0.206	213675	chondrocyte development,positive regulation of leukocyte migration,exocytosis,ER to Golgi vesicle-mediated transport,negative regulation of cell adhesion,protein transport,collagen fibril organization,negative regulation of cell migration,positive regulation of bone mineralization,wound healing,lipoprotein transport,cargo loading into COPII-coated vesicle	lipoprotein transporter activity	Golgi membrane,endoplasmic reticulum membrane,membrane,integral component of membrane,endoplasmic reticulum exit site	sp	1	2	uniprot_mouse_proteome	>sp|Q8BI84|MIA3_MOUSE Melanoma inhibitory activity protein 3 OS=Mus musculus GN=Mia3 PE=1 SV=2	29	29
Q9DBN5	Lonp2	Q9DBN5	LONP2_MOUSE	Lon protease homolog 2, peroxisomal	TRUE	DC12/HFD	DC12	HFD	210	Q9DBN5	1547924	2211581	0.514743	0.514743	42.874	1.42874	0	1.32185e-17	4.06807e-16	207.763	0.0425137	Mus musculus	0.418	94526.4	misfolded or incompletely synthesized protein catabolic process,protein targeting to peroxisome,response to organic cyclic compound,protein processing,regulation of fatty acid beta-oxidation	protease binding,ATP-dependent peptidase activity,serine-type endopeptidase activity,receptor binding,protein binding,ATP binding,peptidase activity,enzyme binding	nucleus,cytoplasm,peroxisome,peroxisomal matrix,membrane	sp	1	1	uniprot_mouse_proteome	>sp|Q9DBN5|LONP2_MOUSE Lon protease homolog 2, peroxisomal OS=Mus musculus GN=Lonp2 PE=1 SV=1	29	35
O08756	Hsd17b10	O08756	HCD2_MOUSE	3-hydroxyacyl-CoA dehydrogenase type-2	TRUE	DC12/HFD	DC12	HFD	138	O08756	10259387	14653783	0.514329	0.514329	42.8329	1.42833	0	1.30754e-13	2.34734e-12	135.855	0.043066	Mus musculus	0.651	27418.6	mitochondrion organization,tRNA processing,oxidation-reduction process	RNA binding,3-hydroxyacyl-CoA dehydrogenase activity,testosterone dehydrogenase [NAD(P)] activity,3-hydroxy-2-methylbutyryl-CoA dehydrogenase activity	mitochondrion,mitochondrial inner membrane,endoplasmic reticulum,mitochondrial nucleoid	sp	1	4	uniprot_mouse_proteome	>sp|O08756|HCD2_MOUSE 3-hydroxyacyl-CoA dehydrogenase type-2 OS=Mus musculus GN=Hsd17b10 PE=1 SV=4	12	23
E9QLT0	Hyi	E9QLT0	E9QLT0_MOUSE	Hydroxypyruvate isomerase	TRUE	DC12/HFD	DC12	HFD	30	E9QLT0	956255	670419	-0.512332	0.512332	-29.8912	0.701088	0	2.19959e-05	9.55904e-05	25.5486	0.0975871	Mus musculus	0.273	29395.3				tr	1	1	uniprot_mouse_proteome	>tr|E9QLT0|E9QLT0_MOUSE Hydroxypyruvate isomerase OS=Mus musculus GN=Hyi PE=1 SV=1	4	5
Q8K2C6	Sirt5	Q8K2C6	SIR5_MOUSE	NAD-dependent protein deacylase sirtuin-5, mitochondrial	TRUE	DC12/HFD	DC12	HFD	66	Q8K2C6	319911	455846	0.510874	0.510874	42.4913	1.42491	0	0.010017	0.0162078	59.7231	0.112519	Mus musculus	0.403	34134.2	protein deacetylation,regulation of ketone biosynthetic process,protein demalonylation,peptidyl-lysine demalonylation,protein desuccinylation,peptidyl-lysine desuccinylation,protein deglutarylation,peptidyl-lysine deglutarylation,negative regulation of reactive oxygen species metabolic process	protein binding,zinc ion binding,protein-malonyllysine demalonylase activity,protein-succinyllysine desuccinylase activity,protein-glutaryllysine deglutarylase activity,NAD+ binding	nucleus,mitochondrion,mitochondrial inner membrane,mitochondrial intermembrane space,mitochondrial matrix,cytosol	sp	1	1	uniprot_mouse_proteome	>sp|Q8K2C6|SIR5_MOUSE NAD-dependent protein deacylase sirtuin-5, mitochondrial OS=Mus musculus GN=Sirt5 PE=1 SV=1	10	11
P38060	Hmgcl	P38060	HMGCL_MOUSE	Hydroxymethylglutaryl-CoA lyase, mitochondrial	TRUE	DC12/HFD	DC12	HFD	138	P38060	8.1883e+06	11656675	0.50952	0.50952	42.3576	1.42358	0	1.1169e-06	6.50303e-06	135.761	0.0590005	Mus musculus	0.566	34238.8	liver development,lipid metabolic process,acyl-CoA metabolic process,mitochondrion organization,response to nutrient,response to starvation,ketone body biosynthetic process,protein tetramerization,response to fatty acid	fatty-acyl-CoA binding,magnesium ion binding,hydroxymethylglutaryl-CoA lyase activity,receptor binding,manganese ion binding,carboxylic acid binding,protein homodimerization activity,metal ion binding	mitochondrion,mitochondrial inner membrane,mitochondrial matrix,peroxisome	sp	1	2	uniprot_mouse_proteome	>sp|P38060|HMGCL_MOUSE Hydroxymethylglutaryl-CoA lyase, mitochondrial OS=Mus musculus GN=Hmgcl PE=1 SV=2	13	23
Q9DCT2	Ndufs3	Q9DCT2	NDUS3_MOUSE	NADH dehydrogenase [ubiquinone] iron-sulfur protein 3, mitochondrial	TRUE	DC12/HFD	DC12	HFD	42	Q9DCT2	1.6653e+06	2.36653e+06	0.506988	0.506988	42.108	1.42108	0	3.55837e-06	1.90284e-05	36.3779	0.0865821	Mus musculus	0.255	30149.3	substantia nigra development,negative regulation of cell growth,cellular respiration,reactive oxygen species metabolic process,negative regulation of intrinsic apoptotic signaling pathway	NADH dehydrogenase activity,NADH dehydrogenase (ubiquinone) activity	mitochondrion,mitochondrial inner membrane,mitochondrial respiratory chain complex I,nuclear body,mitochondrial membrane,myelin sheath	sp	1	2	uniprot_mouse_proteome	>sp|Q9DCT2|NDUS3_MOUSE NADH dehydrogenase [ubiquinone] iron-sulfur protein 3, mitochondrial OS=Mus musculus GN=Ndufs3 PE=1 SV=2	6	7
Q9CRB2	Nhp2	Q9CRB2	NHP2_MOUSE	H/ACA ribonucleoprotein complex subunit 2	TRUE	DC12/HFD	DC12	HFD	24	Q9CRB2	107749	75908.2	-0.505344	0.505344	-29.5508	0.704492	0	0.0163284	0.0245496	21.5622	0.146685	Mus musculus	0.294	17247.1	cleavage involved in rRNA processing,maturation of LSU-rRNA,translation,rRNA pseudouridine synthesis,snRNA pseudouridine synthesis,positive regulation of telomerase RNA localization to Cajal body	RNA binding,protein binding,snoRNA binding,box H/ACA snoRNA binding,telomerase RNA binding	nuclear chromosome, telomeric region,telomerase holoenzyme complex,small nucleolar ribonucleoprotein complex,Cajal body,box H/ACA snoRNP complex,box H/ACA telomerase RNP complex,cytosolic large ribosomal subunit	sp	1	1	uniprot_mouse_proteome	>sp|Q9CRB2|NHP2_MOUSE H/ACA ribonucleoprotein complex subunit 2 OS=Mus musculus GN=Nhp2 PE=1 SV=1	3	4
Q9WVA4	Tagln2	Q9WVA4	TAGL2_MOUSE	Transgelin-2	TRUE	DC12/HFD	DC12	HFD	48	Q9WVA4	383053	270040	-0.504371	0.504371	-29.5032	0.704968	0	0.000733582	0.00191391	34.0996	0.102896	Mus musculus	0.422	22395.4	epithelial cell differentiation	cadherin binding	vesicle,extracellular exosome	sp	1	4	uniprot_mouse_proteome	>sp|Q9WVA4|TAGL2_MOUSE Transgelin-2 OS=Mus musculus GN=Tagln2 PE=1 SV=4	7	8
Q3UJB0	Sf3b2	Q3UJB0	Q3UJB0_MOUSE	Protein Sf3b2	TRUE	DC12/HFD	DC12	HFD	42	Q3UJB0	418903	295432	-0.503793	0.503793	-29.475	0.70525	0	0.0072412	0.0126094	27.2902	0.200555	Mus musculus	0.125	98198.4	mRNA splicing, via spliceosome	RNA binding,protein binding	spliceosomal complex,U2-type spliceosomal complex,U2 snRNP,U12-type spliceosomal complex,precatalytic spliceosome,catalytic step 2 spliceosome	tr	1	1	uniprot_mouse_proteome	>tr|Q3UJB0|Q3UJB0_MOUSE Protein Sf3b2 OS=Mus musculus GN=Sf3b2 PE=1 SV=1	7	7
Q45VK5;Q9Z1X4;Q9Z1X4-2;Q9Z1X4-3	Ilf3	Q45VK5;Q9Z1X4;Q9Z1X4-2;Q9Z1X4-3	Q45VK5_MOUSE;ILF3_MOUSE;ILF3_MOUSE;ILF3_MOUSE	Interleukin enhancer-binding factor 3;Interleukin enhancer-binding factor 3;Isoform 2 of Interleukin enhancer-binding factor 3;Isoform 3 of Interleukin enhancer-binding factor 3	TRUE	DC12/HFD	DC12	HFD	48	Q45VK5;Q9Z1X4;Q9Z1X4-2;Q9Z1X4-3	134932	95219.3	-0.502904	0.502904	-29.4315	0.705685	0	0.00140897	0.00328398	45.9375	0.0875137	Mus musculus	16.9%;13.3%;13.3%-2;13.3%-3	76348.02;96020.99;96020.99-2;96020.99-3	;transcription, DNA-templated,protein phosphorylation,protein methylation,negative regulation of translation,negative regulation of viral genome replication,negative regulation of transcription, DNA-templated,positive regulation of transcription, DNA-templated,defense response to virus;;	;DNA binding,RNA binding,double-stranded RNA binding;;	;extracellular region,nucleus,nucleoplasm,nucleolus,cytoplasm,mitochondrion,membrane,intracellular ribonucleoprotein complex;;	tr;sp;sp;sp	1;1;;	1;2;;	uniprot_mouse_proteome	>tr|Q45VK5|Q45VK5_MOUSE Interleukin enhancer-binding factor 3 OS=Mus musculus GN=Ilf3 PE=1 SV=1;>sp|Q9Z1X4|ILF3_MOUSE Interleukin enhancer-binding factor 3 OS=Mus musculus GN=Ilf3 PE=1 SV=2;>sp|Q9Z1X4-2|ILF3_MOUSE Isoform 2 of Interleukin enhancer-binding factor 3 OS=Mus musculus GN=Ilf3;>sp|Q9Z1X4-3|ILF3_MOUSE Isoform 3 of Interleukin enhancer-binding factor 3 OS=Mus musculus GN=Ilf3	8	8
Q60854	Serpinb6	Q60854	SPB6_MOUSE	Serpin B6	TRUE	DC12/HFD	DC12	HFD	48	Q60854	320610	226266	-0.5028	0.5028	-29.4264	0.705736	0	0.00283851	0.00584764	27.7097	0.226387	Mus musculus	0.246	42598.9	sensory perception of sound,gonad development,negative regulation of endopeptidase activity,cellular response to osmotic stress	protease binding,serine-type endopeptidase inhibitor activity,protein binding	extracellular space,intracellular,cytoplasm,protein complex,extracellular exosome	sp	1	1	uniprot_mouse_proteome	>sp|Q60854|SPB6_MOUSE Serpin B6 OS=Mus musculus GN=Serpinb6 PE=1 SV=1	8	8
P97364	Sephs2	P97364	SPS2_MOUSE	Selenide, water dikinase 2	TRUE	DC12/HFD	DC12	HFD	138	P97364	4520282	3.19111e+06	-0.502353	0.502353	-29.4045	0.705955	0	2.7118e-06	1.50345e-05	105.133	0.0879353	Mus musculus	0.502	47833.6	selenium compound metabolic process,selenocysteine biosynthetic process,phosphorylation	selenide, water dikinase activity,ATP binding		sp	1	3	uniprot_mouse_proteome	>sp|P97364|SPS2_MOUSE Selenide, water dikinase 2 OS=Mus musculus GN=Sephs2 PE=1 SV=3	14	23
O89023	Tpp1	O89023	TPP1_MOUSE	Tripeptidyl-peptidase 1	TRUE	DC12/HFD	DC12	HFD	30	O89023	592971	839706	0.501923	0.501923	41.61	1.4161	0	0.00743659	0.0129049	20.7238	0.160965	Mus musculus	0.1	61342.2	proteolysis,lysosome organization,nervous system development,central nervous system development,epithelial cell differentiation,peptide catabolic process,bone resorption,neuromuscular process controlling balance	endopeptidase activity,serine-type endopeptidase activity,protein binding,peptidase activity,serine-type peptidase activity,tripeptidyl-peptidase activity,metal ion binding	mitochondrion,lysosome,melanosome,extracellular exosome	sp	1	2	uniprot_mouse_proteome	>sp|O89023|TPP1_MOUSE Tripeptidyl-peptidase 1 OS=Mus musculus GN=Tpp1 PE=1 SV=2	4	5
Q99J39;Q99J39-2	Mlycd	Q99J39;Q99J39-2	DCMC_MOUSE	Malonyl-CoA decarboxylase, mitochondrial;Isoform Cytoplasmic+peroxisomal of Malonyl-CoA decarboxylase, mitochondrial	TRUE	DC12/HFD	DC12	HFD	102	Q99J39;Q99J39-2	819225	1.15967e+06	0.501381	0.501381	41.5568	1.41557	0	1.11428e-09	1.12022e-08	73.2056	0.0665083	Mus musculus	41.9%;41.9%-2	54736.02;54736.02-2	response to ischemia,acetyl-CoA biosynthetic process,fatty acid biosynthetic process,regulation of glucose metabolic process,fatty acid oxidation,regulation of fatty acid beta-oxidation,positive regulation of fatty acid oxidation,malonyl-CoA catabolic process;	receptor binding,protein binding,malonyl-CoA decarboxylase activity;	cytoplasm,mitochondrion,mitochondrial matrix,peroxisome,peroxisomal matrix,cytosol;	sp	1;	1;	uniprot_mouse_proteome	>sp|Q99J39|DCMC_MOUSE Malonyl-CoA decarboxylase, mitochondrial OS=Mus musculus GN=Mlycd PE=1 SV=1;>sp|Q99J39-2|DCMC_MOUSE Isoform Cytoplasmic+peroxisomal of Malonyl-CoA decarboxylase, mitochondrial OS=Mus musculus GN=Mlycd	14	17
Q9D8P4	Mrpl17	Q9D8P4	RM17_MOUSE	39S ribosomal protein L17, mitochondrial	TRUE	DC12/HFD	DC12	HFD	12	Q9D8P4	76411.7	108075	0.500169	0.500169	41.438	1.41438	0	2.72051e-05	0.000115564	7.90786	0.0453871	Mus musculus	0.114	20249.4	mitochondrial genome maintenance,translation	structural constituent of ribosome,protein domain specific binding	mitochondrion,mitochondrial inner membrane,mitochondrial large ribosomal subunit	sp	1	1	uniprot_mouse_proteome	>sp|Q9D8P4|RM17_MOUSE 39S ribosomal protein L17, mitochondrial OS=Mus musculus GN=Mrpl17 PE=1 SV=1	2	2
P04939;Q3KQQ2	Mup3	P04939;Q3KQQ2	MUP3_MOUSE;Q3KQQ2_MOUSE	Major urinary protein 3;MCG15829, isoform CRA_a	TRUE	DC12/HFD	DC12	HFD	24	P04939;Q3KQQ2	460232	325443	-0.499956	0.499956	-29.2872	0.707128	0	0.00362756	0.00712287	21.6869	0.112173	Mus musculus	26.6%;26.6%	21464.65;21416.57	energy reserve metabolic process,transport,insulin receptor signaling pathway,aerobic respiration,positive regulation of gene expression,negative regulation of lipid storage,positive regulation of glucose metabolic process,heat generation,response to stilbenoid,glucose homeostasis,locomotor rhythm,negative regulation of gluconeogenesis,positive regulation of lipid metabolic process,negative regul…	insulin-activated receptor activity,transporter activity,pheromone binding,small molecule binding;	extracellular space,nucleus,cytosol;	sp;tr	1	1	uniprot_mouse_proteome	>sp|P04939|MUP3_MOUSE Major urinary protein 3 OS=Mus musculus GN=Mup3 PE=1 SV=1;>tr|Q3KQQ2|Q3KQQ2_MOUSE MCG15829, isoform CRA_a OS=Mus musculus GN=Mup3 PE=1 SV=1	4	4
Q8BGQ7	Aars	Q8BGQ7	SYAC_MOUSE	Alanine--tRNA ligase, cytoplasmic	TRUE	DC12/HFD	DC12	HFD	246	Q8BGQ7	1.78884e+06	1.26513e+06	-0.499744	0.499744	-29.2768	0.707232	0	3.67462e-11	4.73618e-10	236.462	0.0570568	Mus musculus	0.413	106909	tRNA modification,alanyl-tRNA aminoacylation,regulation of translational fidelity,cerebellar Purkinje cell layer development,negative regulation of neuron apoptotic process,neuromuscular process controlling balance,neuromuscular process	tRNA binding,aminoacyl-tRNA editing activity,alanine-tRNA ligase activity,protein binding,ATP binding,amino acid binding,metal ion binding	cytosol,membrane,extracellular exosome,mitochondrion	sp	1	1	uniprot_mouse_proteome	>sp|Q8BGQ7|SYAC_MOUSE Alanine--tRNA ligase, cytoplasmic OS=Mus musculus GN=Aars PE=1 SV=1	28	41
E9QN44;Q8CIM3	D2hgdh	E9QN44;Q8CIM3	E9QN44_MOUSE;D2HDH_MOUSE	D-2-hydroxyglutarate dehydrogenase, mitochondrial;D-2-hydroxyglutarate dehydrogenase, mitochondrial	TRUE	DC12/HFD	DC12	HFD	78	E9QN44;Q8CIM3	721030	1.01922e+06	0.499338	0.499338	41.3565	1.41356	0	0.000768004	0.00197974	73.103	0.0984691	Mus musculus	30.7%;32%	61072.71;58575.61	;response to manganese ion,response to zinc ion,lactate oxidation,respiratory electron transport chain,response to cobalt ion,cellular protein metabolic process,response to magnesium ion,response to calcium ion	;D-lactate dehydrogenase (cytochrome) activity,(R)-2-hydroxyglutarate dehydrogenase activity,FAD binding	;mitochondrion	tr;sp	1	1;3	uniprot_mouse_proteome	>tr|E9QN44|E9QN44_MOUSE D-2-hydroxyglutarate dehydrogenase, mitochondrial OS=Mus musculus GN=D2hgdh PE=1 SV=1;>sp|Q8CIM3|D2HDH_MOUSE D-2-hydroxyglutarate dehydrogenase, mitochondrial OS=Mus musculus GN=D2hgdh PE=1 SV=3	11	13
Q810A7;Q810A7-2	Ddx42	Q810A7;Q810A7-2	DDX42_MOUSE	ATP-dependent RNA helicase DDX42;Isoform 2 of ATP-dependent RNA helicase DDX42	TRUE	DC12/HFD	DC12	HFD	24	Q810A7;Q810A7-2	78859.3	55792.8	-0.499202	0.499202	-29.2502	0.707498	0	0.00129377	0.00306761	21.9804	0.11218	Mus musculus	4.4%;4.4%-2	101964.94;101964.94-2	protein localization,RNA secondary structure unwinding,regulation of apoptotic process;	RNA binding,ATP-dependent RNA helicase activity,ATP binding;	nucleus,nucleolus,cytoplasm,cytosol,Cajal body,membrane,nuclear speck;	sp	1;	3;	uniprot_mouse_proteome	>sp|Q810A7|DDX42_MOUSE ATP-dependent RNA helicase DDX42 OS=Mus musculus GN=Ddx42 PE=1 SV=3;>sp|Q810A7-2|DDX42_MOUSE Isoform 2 of ATP-dependent RNA helicase DDX42 OS=Mus musculus GN=Ddx42	4	4
Q99LC3	Ndufa10	Q99LC3	NDUAA_MOUSE	NADH dehydrogenase [ubiquinone] 1 alpha subcomplex subunit 10, mitochondrial	TRUE	DC12/HFD	DC12	HFD	84	Q99LC3	1.75034e+06	2.47221e+06	0.498162	0.498162	41.2413	1.41241	0	4.65915e-07	2.9275e-06	80.1213	0.0806693	Mus musculus	0.485	40603.4	mitochondrial electron transport, NADH to ubiquinone,mitochondrial respiratory chain complex I assembly	NADH dehydrogenase (ubiquinone) activity	mitochondrion,mitochondrial respiratory chain complex I,mitochondrial matrix,myelin sheath	sp	1	1	uniprot_mouse_proteome	>sp|Q99LC3|NDUAA_MOUSE NADH dehydrogenase [ubiquinone] 1 alpha subcomplex subunit 10, mitochondrial OS=Mus musculus GN=Ndufa10 PE=1 SV=1	13	14
E9PV24;E9PV24-2	Fga	E9PV24;E9PV24-2	FIBA_MOUSE	Fibrinogen alpha chain;Isoform 2 of Fibrinogen alpha chain	TRUE	DC12/HFD	DC12	HFD	144	E9PV24;E9PV24-2	5.15106e+06	3649359	-0.497226	0.497226	-29.1532	0.708468	0	1.08552e-17	3.41035e-16	138.738	0.0412789	Mus musculus	33%;33%-2	87429.26;87429.26-2	adaptive immune response,protein complex assembly,cell-matrix adhesion,signal transduction,blood coagulation,plasminogen activation,positive regulation of heterotypic cell-cell adhesion,fibrinolysis,induction of bacterial agglutination,cellular protein complex assembly,innate immune response,positive regulation of vasoconstriction,positive regulation of exocytosis,positive regulation of protein s…	structural molecule activity,protein binding, bridging,metal ion binding,receptor binding,cell adhesion molecule binding;	fibrinogen complex,extracellular space,cell cortex,external side of plasma membrane,cell surface,platelet alpha granule,extracellular exosome,blood microparticle,extracellular vesicle;	sp	1;	1;	uniprot_mouse_proteome	>sp|E9PV24|FIBA_MOUSE Fibrinogen alpha chain OS=Mus musculus GN=Fga PE=1 SV=1;>sp|E9PV24-2|FIBA_MOUSE Isoform 2 of Fibrinogen alpha chain OS=Mus musculus GN=Fga	19	24
Q80ZJ1	Rap2a	Q80ZJ1	RAP2A_MOUSE	Ras-related protein Rap-2a	TRUE	DC12/HFD	DC12	HFD	12	Q80ZJ1	62481.8	44281.9	-0.49672	0.49672	-29.1284	0.708716	0	0.0121386	0.0192374	9.82287	0.111401	Mus musculus	0.109	20642.5	positive regulation of protein phosphorylation,microvillus assembly,negative regulation of cell migration,actin cytoskeleton reorganization,positive regulation of protein autophosphorylation,Rap protein signal transduction,cellular protein localization,cellular response to drug,establishment of protein localization,regulation of JNK cascade,regulation of dendrite morphogenesis,protein localizatio…	magnesium ion binding,GTPase activity,protein binding,GTP binding,GDP binding	cytosol,plasma membrane,membrane,midbody,recycling endosome,recycling endosome membrane,extracellular exosome	sp	1	2	uniprot_mouse_proteome	>sp|Q80ZJ1|RAP2A_MOUSE Ras-related protein Rap-2a OS=Mus musculus GN=Rap2a PE=1 SV=2	2	2
F7ADQ2;Q6PAR5;Q6PAR5-2;Q6PAR5-4;Q6PAR5-5;Q6PAR5-6	Gapvd1	F7ADQ2;Q6PAR5;Q6PAR5-2;Q6PAR5-4;Q6PAR5-5;Q6PAR5-6	F7ADQ2_MOUSE;GAPD1_MOUSE;GAPD1_MOUSE;GAPD1_MOUSE;GAPD1_MOUSE;GAPD1_MOUSE	GTPase-activating protein and VPS9 domain-containing protein 1 (Fragment);GTPase-activating protein and VPS9 domain-containing protein 1;Isoform 2 of GTPase-activating protein and VPS9 domain-containing protein 1;Isoform 4 of GTPase-activating protein and VPS9 domain-containing protein 1;Isoform 5 of GTPase-activating protein and VPS9 domain-containing protein 1;Isoform 6 of GTPase-activating pro…	TRUE	DC12/HFD	DC12	HFD	18	F7ADQ2;Q6PAR5;Q6PAR5-2;Q6PAR5-4;Q6PAR5-5;Q6PAR5-6	88151.9	62484.6	-0.496492	0.496492	-29.1172	0.708828	0	0.0194151	0.0280709	12.902	0.18253	Mus musculus	3.5%;2.1%;2.1%-2;2.1%-4;2.1%-5;2.1%-6	NaN;162402.08;162402.08-2;162402.08-4;162402.08-5;162402.08-6	;endocytosis,signal transduction,positive regulation of GTPase activity,regulation of protein transport;;;;	;guanyl-nucleotide exchange factor activity,GTPase activator activity,protein binding,GTPase activating protein binding,cadherin binding;;;;	;endosome,cytosol,membrane;;;;	tr;sp;sp;sp;sp;sp	1;1;;;;	1;2;;;;	uniprot_mouse_proteome	>tr|F7ADQ2|F7ADQ2_MOUSE GTPase-activating protein and VPS9 domain-containing protein 1 (Fragment) OS=Mus musculus GN=Gapvd1 PE=1 SV=1;>sp|Q6PAR5|GAPD1_MOUSE GTPase-activating protein and VPS9 domain-containing protein 1 OS=Mus musculus GN=Gapvd1 PE=1 SV=2;>sp|Q6PAR5-2|GAPD1_MOUSE Isoform 2 of GTPase-activating protein and VPS9 domain-containing protein 1 OS=Mus musculus GN=Gapvd1;>sp|Q6PAR5-4|GAP…	3	3
E9QNL5	Sult1a1	E9QNL5	E9QNL5_MOUSE	Sulfotransferase	TRUE	DC12/HFD	DC12	HFD	108	E9QNL5	7179302	5090445	-0.496052	0.496052	-29.0955	0.709045	0	6.99974e-05	0.000265216	105.67	0.0757938	Mus musculus	0.615	33885.4				tr	1	1	uniprot_mouse_proteome	>tr|E9QNL5|E9QNL5_MOUSE Sulfotransferase OS=Mus musculus GN=Sult1a1 PE=1 SV=1	14	18
P11688	Itga5	P11688	ITA5_MOUSE	Integrin alpha-5	TRUE	DC12/HFD	DC12	HFD	18	P11688	55651.3	39464.8	-0.495847	0.495847	-29.0855	0.709145	0	0.00201624	0.00447132	13.5051	0.0880319	Mus musculus	0.028	115043	cell-substrate junction assembly,heterophilic cell-cell adhesion via plasma membrane cell adhesion molecules,leukocyte cell-cell adhesion,integrin-mediated signaling pathway,memory,positive regulation of cell-substrate adhesion,positive regulation of cell migration,cell-substrate adhesion,cell adhesion mediated by integrin,cell-cell adhesion mediated by integrin,heterotypic cell-cell adhesion,wou…	epidermal growth factor receptor binding,integrin binding,protein binding,metal ion binding	endoplasmic reticulum,Golgi apparatus,plasma membrane,focal adhesion,integrin complex,external side of plasma membrane,cell surface,cytoplasmic vesicle,synapse,cell-cell junction,ruffle membrane	sp	1	3	uniprot_mouse_proteome	>sp|P11688|ITA5_MOUSE Integrin alpha-5 OS=Mus musculus GN=Itga5 PE=1 SV=3	3	3
Q8C7E7	Stbd1	Q8C7E7	STBD1_MOUSE	Starch-binding domain-containing protein 1	TRUE	DC12/HFD	DC12	HFD	54	Q8C7E7	559514	788927	0.495718	0.495718	41.0022	1.41002	0	2.84547e-07	1.86564e-06	46.1245	0.0731557	Mus musculus	0.364	36127.1	glycogen catabolic process,intracellular transport,glycophagy	enzyme binding,polysaccharide binding,glycogen binding,starch binding	intracellular,endoplasmic reticulum,endoplasmic reticulum membrane,cytosol,integral component of plasma membrane,membrane,T-tubule,pre-autophagosomal structure membrane,perinuclear region of cytoplasm	sp	1	1	uniprot_mouse_proteome	>sp|Q8C7E7|STBD1_MOUSE Starch-binding domain-containing protein 1 OS=Mus musculus GN=Stbd1 PE=1 SV=1	8	9
P54116	Stom	P54116	STOM_MOUSE	Erythrocyte band 7 integral membrane protein	TRUE	DC12/HFD	DC12	HFD	36	P54116	401278	284819	-0.494554	0.494554	-29.0219	0.709781	0	0.0195745	0.0282601	24.7416	0.19251	Mus musculus	0.268	31375.3	regulation of ion transmembrane transport,positive regulation by host of viral genome replication,positive regulation of viral process,protein homooligomerization,positive regulation of protein targeting to membrane,regulation of acid-sensing ion channel activity	protein binding,identical protein binding,protein homodimerization activity,RNA polymerase binding	extracellular space,cytoplasm,mitochondrion,endoplasmic reticulum,cytosol,cytoskeleton,integral component of plasma membrane,membrane,vesicle,melanosome,membrane raft,perinuclear region of cytoplasm,extracellular exosome,blood microparticle	sp	1	3	uniprot_mouse_proteome	>sp|P54116|STOM_MOUSE Erythrocyte band 7 integral membrane protein OS=Mus musculus GN=Stom PE=1 SV=3	5	6
Q9QYB1	Clic4	Q9QYB1	CLIC4_MOUSE	Chloride intracellular channel protein 4	TRUE	DC12/HFD	DC12	HFD	84	Q9QYB1	686013	486983	-0.494365	0.494365	-29.0126	0.709874	0	0.000134971	0.000463637	67.1009	0.10516	Mus musculus	0.64	28729	angiogenesis,endothelial cell morphogenesis,chloride transport,vacuolar acidification,fertilization,keratinocyte differentiation,negative regulation of cell migration,regulation of ion transmembrane transport,multicellular organism growth,branching morphogenesis of an epithelial tube,retina vasculature morphogenesis in camera-type eye,cellular response to calcium ion,chloride transmembrane transp…	voltage-gated ion channel activity,chloride channel activity,protein binding,glutathione transferase activity	intracellular,nucleus,cytoplasm,mitochondrion,centrosome,cytosol,plasma membrane,microvillus,cell-cell junction,cell surface,nuclear matrix,midbody,cytoplasmic vesicle membrane,chloride channel complex,apical part of cell,perinuclear region of cytoplasm,extracellular exosome,microtubule cytoskeleton	sp	1	3	uniprot_mouse_proteome	>sp|Q9QYB1|CLIC4_MOUSE Chloride intracellular channel protein 4 OS=Mus musculus GN=Clic4 PE=1 SV=3	11	14
Q91YI0	Asl	Q91YI0	ARLY_MOUSE	Argininosuccinate lyase	TRUE	DC12/HFD	DC12	HFD	252	Q91YI0	22563698	16019455	-0.494178	0.494178	-29.0034	0.709966	0	5.19546e-09	4.69147e-08	217.389	0.0657118	Mus musculus	0.511	51739.2	urea cycle,cellular amino acid metabolic process,locomotory behavior,post-embryonic development,ammonia assimilation cycle,arginine biosynthetic process via ornithine	argininosuccinate lyase activity,identical protein binding	cytoplasm,extracellular exosome	sp	1	1	uniprot_mouse_proteome	>sp|Q91YI0|ARLY_MOUSE Argininosuccinate lyase OS=Mus musculus GN=Asl PE=1 SV=1	22	42
Q3U4I7	Pyroxd2	Q3U4I7	PYRD2_MOUSE	Pyridine nucleotide-disulfide oxidoreductase domain-containing protein 2	TRUE	DC12/HFD	DC12	HFD	30	Q3U4I7	169128	120183	-0.492882	0.492882	-28.9396	0.710604	0	1.44367e-05	6.5772e-05	27.7971	0.0965481	Mus musculus	0.11	62940.1	oxidation-reduction process	oxidoreductase activity	intracellular	sp	1	3	uniprot_mouse_proteome	>sp|Q3U4I7|PYRD2_MOUSE Pyridine nucleotide-disulfide oxidoreductase domain-containing protein 2 OS=Mus musculus GN=Pyroxd2 PE=1 SV=3	5	5
Q8K370	Acad10	Q8K370	ACD10_MOUSE	Acyl-CoA dehydrogenase family member 10	TRUE	DC12/HFD	DC12	HFD	150	Q8K370	1.64417e+06	2.31249e+06	0.492085	0.492085	40.6476	1.40648	0	2.63926e-10	3.06951e-09	134.005	0.0522099	Mus musculus	0.255	118979	fatty acid beta-oxidation using acyl-CoA dehydrogenase	acyl-CoA dehydrogenase activity,hydrolase activity,flavin adenine dinucleotide binding	mitochondrion	sp	1	1	uniprot_mouse_proteome	>sp|Q8K370|ACD10_MOUSE Acyl-CoA dehydrogenase family member 10 OS=Mus musculus GN=Acad10 PE=1 SV=1	21	25
Q9QZD8	Slc25a10	Q9QZD8	DIC_MOUSE	Mitochondrial dicarboxylate carrier	TRUE	DC12/HFD	DC12	HFD	90	Q9QZD8	2979385	4.19012e+06	0.491977	0.491977	40.6371	1.40637	0	7.47713e-08	5.24443e-07	60.6142	0.0645924	Mus musculus	0.411	31714.9	mitochondrial transport,sulfate transport,thiosulfate transport,oxaloacetate transport,phosphate ion transmembrane transport,succinate transmembrane transport,malate transmembrane transport,oxaloacetate(2-) transmembrane transport,sulfate transmembrane transport	phosphate ion transmembrane transporter activity,sulfate transmembrane transporter activity,thiosulfate transmembrane transporter activity,oxaloacetate transmembrane transporter activity,malate transmembrane transporter activity,succinate transmembrane transporter activity,secondary active transmembrane transporter activity,antiporter activity,phosphate transmembrane transporter activity	nucleus,nucleoplasm,mitochondrion,mitochondrial inner membrane,integral component of membrane	sp	1	2	uniprot_mouse_proteome	>sp|Q9QZD8|DIC_MOUSE Mitochondrial dicarboxylate carrier OS=Mus musculus GN=Slc25a10 PE=1 SV=2	10	15
Q9DCJ5	Ndufa8	Q9DCJ5	NDUA8_MOUSE	NADH dehydrogenase [ubiquinone] 1 alpha subcomplex subunit 8	TRUE	DC12/HFD	DC12	HFD	36	Q9DCJ5	1.65423e+06	2.3257e+06	0.491506	0.491506	40.5911	1.40591	0	1.53556e-11	2.06752e-10	33.5262	0.0361918	Mus musculus	0.372	19992.1	mitochondrial electron transport, NADH to ubiquinone,mitochondrial respiratory chain complex I assembly	protein complex binding	mitochondrion,mitochondrial inner membrane,mitochondrial respiratory chain complex I,mitochondrial intermembrane space	sp	1	3	uniprot_mouse_proteome	>sp|Q9DCJ5|NDUA8_MOUSE NADH dehydrogenase [ubiquinone] 1 alpha subcomplex subunit 8 OS=Mus musculus GN=Ndufa8 PE=1 SV=3	5	6
Q99KP3	Cryl1	Q99KP3	CRYL1_MOUSE	Lambda-crystallin homolog	TRUE	DC12/HFD	DC12	HFD	48	Q99KP3	383479	272771	-0.491457	0.491457	-28.8693	0.711307	0	0.0147454	0.0226668	45.7062	0.101366	Mus musculus	0.317	35208.8	fatty acid metabolic process,oxidation-reduction process	3-hydroxyacyl-CoA dehydrogenase activity,protein homodimerization activity,L-gulonate 3-dehydrogenase activity,NAD+ binding	cytosol,extracellular exosome	sp	1	3	uniprot_mouse_proteome	>sp|Q99KP3|CRYL1_MOUSE Lambda-crystallin homolog OS=Mus musculus GN=Cryl1 PE=1 SV=3	7	8
P20918	Plg	P20918	PLMN_MOUSE	Plasminogen	TRUE	DC12/HFD	DC12	HFD	168	P20918	1.22488e+06	871824	-0.490528	0.490528	-28.8235	0.711765	0	2.64613e-10	3.06951e-09	151.492	0.0590872	Mus musculus	0.435	90807.9	proteolysis,blood coagulation,negative regulation of cell-substrate adhesion,negative regulation of angiogenesis,extracellular matrix disassembly,tissue regeneration,fibrinolysis,myoblast differentiation,muscle cell cellular homeostasis,tissue remodeling,proteolysis involved in cellular protein catabolic process,interaction with symbiont,negative regulation of fibrinolysis,positive regulation of …	endopeptidase activity,serine-type endopeptidase activity,receptor binding,enzyme binding,kinase binding,protein domain specific binding,apolipoprotein binding,chaperone binding,proteasome core complex binding,protein antigen binding	extracellular region,extracellular space,cell surface,extrinsic component of plasma membrane,extrinsic component of external side of plasma membrane,intracellular membrane-bounded organelle,other organism cell membrane,extracellular exosome,blood microparticle	sp	1	3	uniprot_mouse_proteome	>sp|P20918|PLMN_MOUSE Plasminogen OS=Mus musculus GN=Plg PE=1 SV=3	25	28
Q64337;Q64337-2	Sqstm1	Q64337;Q64337-2	SQSTM_MOUSE	Sequestosome-1;Isoform 2 of Sequestosome-1	TRUE	DC12/HFD	DC12	HFD	24	Q64337;Q64337-2	127681	179319	0.489988	0.489988	40.4433	1.40443	0	0.000121586	0.000429395	21.7782	0.0852273	Mus musculus	14.9%;14.9%-2	48162.74;48162.74-2	negative regulation of transcription from RNA polymerase II promoter,macromitophagy,positive regulation of protein phosphorylation,immune system process,response to ischemia,ubiquitin-dependent protein catabolic process,autophagy,apoptotic process,endosome organization,macroautophagy,cell differentiation,aggrephagy,regulation of I-kappaB kinase/NF-kappaB signaling,negative regulation of growth of…	transcription cofactor activity,protein kinase C binding,protein binding,zinc ion binding,enzyme binding,protein kinase binding,ubiquitin protein ligase binding,ionotropic glutamate receptor binding,SH2 domain binding,identical protein binding,protein homodimerization activity,ubiquitin binding,K63-linked polyubiquitin binding;	pre-autophagosomal structure,cytoplasmic mRNA processing body,cytoplasm,late endosome,autophagosome,endoplasmic reticulum,cytosol,inclusion body,aggresome,PML body,intracellular membrane-bounded organelle,amphisome,autolysosome,extracellular exosome,sperm midpiece,Lewy body;	sp	1;	1;	uniprot_mouse_proteome	>sp|Q64337|SQSTM_MOUSE Sequestosome-1 OS=Mus musculus GN=Sqstm1 PE=1 SV=1;>sp|Q64337-2|SQSTM_MOUSE Isoform 2 of Sequestosome-1 OS=Mus musculus GN=Sqstm1	4	4
P07901	Hsp90aa1	P07901	HS90A_MOUSE	Heat shock protein HSP 90-alpha	TRUE	DC12/HFD	DC12	HFD	198	P07901	5.55483e+06	7.79905e+06	0.489558	0.489558	40.4014	1.40401	0	4.59499e-09	4.25107e-08	194.847	0.0505286	Mus musculus	0.379	84787.9	nitric oxide biosynthetic process,response to unfolded protein,telomere maintenance via telomerase,response to heat,response to cold,peptidyl-tyrosine phosphorylation,regulation of protein ubiquitination,protein refolding,protein import into mitochondrial outer membrane,positive regulation of nitric oxide biosynthetic process,positive regulation of cytotoxic T cell differentiation,response to ant…	RNA binding,protein tyrosine kinase activity,protein binding,ATP binding,ATPase activity,MHC class II protein complex binding,nitric-oxide synthase regulator activity,TPR domain binding,identical protein binding,protein homodimerization activity,histone deacetylase binding,GTPase binding,unfolded protein binding,DNA polymerase binding,disordered domain specific binding,protein tyrosine kinase bin…	intracellular,nucleus,cytoplasm,cytosol,membrane,ruffle membrane,melanosome,myelin sheath,protein complex,extracellular exosome	sp	1	4	uniprot_mouse_proteome	>sp|P07901|HS90A_MOUSE Heat shock protein HSP 90-alpha OS=Mus musculus GN=Hsp90aa1 PE=1 SV=4	22	33
Q8QZS1	Hibch	Q8QZS1	HIBCH_MOUSE	3-hydroxyisobutyryl-CoA hydrolase, mitochondrial	TRUE	DC12/HFD	DC12	HFD	144	Q8QZS1	2.53849e+06	3.56309e+06	0.489157	0.489157	40.3624	1.40362	0	2.08606e-14	3.98199e-13	136.983	0.0483642	Mus musculus	0.488	43037.6	valine catabolic process	3-hydroxyisobutyryl-CoA hydrolase activity	mitochondrion,extracellular exosome	sp	1	1	uniprot_mouse_proteome	>sp|Q8QZS1|HIBCH_MOUSE 3-hydroxyisobutyryl-CoA hydrolase, mitochondrial OS=Mus musculus GN=Hibch PE=1 SV=1	16	24
Q99N96	Mrpl1	Q99N96	RM01_MOUSE	39S ribosomal protein L1, mitochondrial	TRUE	DC12/HFD	DC12	HFD	18	Q99N96	55363.7	77678.4	0.488573	0.488573	40.3057	1.40306	0	0.000527543	0.00146238	13.8839	0.0900092	Mus musculus	0.137	37596.6	cleavage involved in rRNA processing,maturation of LSU-rRNA,translation,rRNA pseudouridine synthesis,snRNA pseudouridine synthesis	RNA binding,structural constituent of ribosome,box H/ACA snoRNA binding	mitochondrion,mitochondrial large ribosomal subunit,box H/ACA snoRNP complex,cytosolic large ribosomal subunit	sp	1	2	uniprot_mouse_proteome	>sp|Q99N96|RM01_MOUSE 39S ribosomal protein L1, mitochondrial OS=Mus musculus GN=Mrpl1 PE=1 SV=2	3	3
P28651	Ca8	P28651	CAH8_MOUSE	Carbonic anhydrase-related protein	TRUE	DC12/HFD	DC12	HFD	48	P28651	448833	319909	-0.488517	0.488517	-28.7242	0.712758	0	4.93649e-06	2.51494e-05	43.7517	0.101238	Mus musculus	0.388	33081.3	one-carbon metabolic process,phosphatidylinositol-mediated signaling	carbonate dehydratase activity,protein binding,zinc ion binding	cytoplasm	sp	1	5	uniprot_mouse_proteome	>sp|P28651|CAH8_MOUSE Carbonic anhydrase-related protein OS=Mus musculus GN=Ca8 PE=1 SV=5	7	8
O88736	Hsd17b7	O88736	DHB7_MOUSE	3-keto-steroid reductase	TRUE	DC12/HFD	DC12	HFD	60	O88736	619078	867920	0.487441	0.487441	40.1956	1.40196	0	0.000401743	0.00115616	49.9501	0.0969519	Mus musculus	0.335	37316.9	cholesterol biosynthetic process,estrogen biosynthetic process,oxidation-reduction process	3-keto sterol reductase activity,estradiol 17-beta-dehydrogenase activity	endoplasmic reticulum,plasma membrane,integral component of membrane	sp	1	1	uniprot_mouse_proteome	>sp|O88736|DHB7_MOUSE 3-keto-steroid reductase OS=Mus musculus GN=Hsd17b7 PE=1 SV=1	8	10
F8WIB1;P61211	Arl1	F8WIB1;P61211	F8WIB1_MOUSE;ARL1_MOUSE	ADP-ribosylation factor-like protein 1 (Fragment);ADP-ribosylation factor-like protein 1	TRUE	DC12/HFD	DC12	HFD	30	F8WIB1;P61211	310773	435567	0.487036	0.487036	40.1562	1.40156	0	0.00311018	0.00628398	27.4597	0.0792409	Mus musculus	33.3%;25.4%	15650.16;20411.56	;Golgi organization,small GTPase mediated signal transduction,toxin metabolic process,activation of phospholipase D activity,protein localization to Golgi apparatus,retrograde transport, endosome to Golgi,Golgi vesicle transport	;GTPase activity,GTP binding,enzyme activator activity,protein domain specific binding,metal ion binding	;Golgi membrane,cytoplasm,Golgi apparatus,trans-Golgi network,cytosol,extracellular exosome	tr;sp	1	1	uniprot_mouse_proteome	>tr|F8WIB1|F8WIB1_MOUSE ADP-ribosylation factor-like protein 1 (Fragment) OS=Mus musculus GN=Arl1 PE=1 SV=1;>sp|P61211|ARL1_MOUSE ADP-ribosylation factor-like protein 1 OS=Mus musculus GN=Arl1 PE=1 SV=1	4	5
Q9R1J0	Nsdhl	Q9R1J0	NSDHL_MOUSE	Sterol-4-alpha-carboxylate 3-dehydrogenase, decarboxylating	TRUE	DC12/HFD	DC12	HFD	96	Q9R1J0	1.53089e+06	2144289	0.486125	0.486125	40.0678	1.40068	0	0.000539745	0.00148545	64.9902	0.119601	Mus musculus	0.395	40685.9	hair follicle development,cholesterol biosynthetic process,smoothened signaling pathway,cholesterol metabolic process,oxidation-reduction process,labyrinthine layer blood vessel development	3-beta-hydroxy-delta5-steroid dehydrogenase activity,sterol-4-alpha-carboxylate 3-dehydrogenase (decarboxylating) activity,Requires Ontology	endoplasmic reticulum,endoplasmic reticulum membrane,lipid particle,integral component of membrane	sp	1	1	uniprot_mouse_proteome	>sp|Q9R1J0|NSDHL_MOUSE Sterol-4-alpha-carboxylate 3-dehydrogenase, decarboxylating OS=Mus musculus GN=Nsdhl PE=1 SV=1	12	16
Q9CXE7	Tmed5	Q9CXE7	TMED5_MOUSE	Transmembrane emp24 domain-containing protein 5	TRUE	DC12/HFD	DC12	HFD	24	Q9CXE7	299227	419002	0.485715	0.485715	40.028	1.40028	0	1.73863e-05	7.77996e-05	20.5217	0.062629	Mus musculus	0.183	26171.9	protein transport,Golgi ribbon formation	molecular_function	endoplasmic reticulum membrane,endoplasmic reticulum-Golgi intermediate compartment,Golgi apparatus,cis-Golgi network,integral component of membrane,endoplasmic reticulum-Golgi intermediate compartment membrane,endoplasmic reticulum exit site	sp	1	1	uniprot_mouse_proteome	>sp|Q9CXE7|TMED5_MOUSE Transmembrane emp24 domain-containing protein 5 OS=Mus musculus GN=Tmed5 PE=1 SV=1	4	4
Q9DBD0	Ica	Q9DBD0	ICA_MOUSE	Inhibitor of carbonic anhydrase	TRUE	DC12/HFD	DC12	HFD	66	Q9DBD0	364823	260701	-0.484801	0.484801	-28.5405	0.714595	0	0.00355014	0.00699818	63.3817	0.0955613	Mus musculus	0.169	76765.7	negative regulation of catalytic activity	enzyme inhibitor activity,iron ion binding	cellular_component,extracellular space	sp	1	1	uniprot_mouse_proteome	>sp|Q9DBD0|ICA_MOUSE Inhibitor of carbonic anhydrase OS=Mus musculus GN=Ica PE=1 SV=1	9	11
O08705	Slc10a1	O08705	NTCP_MOUSE	Sodium/bile acid cotransporter	TRUE	DC12/HFD	DC12	HFD	24	O08705	1.89859e+06	1.35786e+06	-0.483586	0.483586	-28.4803	0.715197	0	0.000574818	0.00156185	20.7524	0.0736687	Mus musculus	0.066	39413.2	sodium ion transport,bile acid and bile salt transport,transmembrane transport	bile acid:sodium symporter activity	membrane,integral component of membrane,basolateral plasma membrane	sp	1	1	uniprot_mouse_proteome	>sp|O08705|NTCP_MOUSE Sodium/bile acid cotransporter OS=Mus musculus GN=Slc10a1 PE=1 SV=1	3	4
Q9CPP6	Ndufa5	Q9CPP6	NDUA5_MOUSE	NADH dehydrogenase [ubiquinone] 1 alpha subcomplex subunit 5	TRUE	DC12/HFD	DC12	HFD	42	Q9CPP6	476805	666668	0.483569	0.483569	39.8198	1.3982	0	0.00775642	0.0133371	38.6969	0.0933882	Mus musculus	0.552	13359.7	respiratory electron transport chain,mitochondrial respiratory chain complex I assembly	NADH dehydrogenase (ubiquinone) activity	mitochondrion,mitochondrial respiratory chain complex I,respiratory chain complex I	sp	1	3	uniprot_mouse_proteome	>sp|Q9CPP6|NDUA5_MOUSE NADH dehydrogenase [ubiquinone] 1 alpha subcomplex subunit 5 OS=Mus musculus GN=Ndufa5 PE=1 SV=3	6	7
P40237	Cd82	P40237	CD82_MOUSE	CD82 antigen	TRUE	DC12/HFD	DC12	HFD	24	P40237	102302	73217.6	-0.482572	0.482572	-28.4299	0.715701	0	0.0270709	0.0370108	19.3912	0.136446	Mus musculus	0.128	29628.5	cell surface receptor signaling pathway		integral component of plasma membrane,extracellular exosome	sp	1	1	uniprot_mouse_proteome	>sp|P40237|CD82_MOUSE CD82 antigen OS=Mus musculus GN=Cd82 PE=1 SV=1	3	4
K3W4R2;Q6URW6;Q6URW6-2;Q6URW6-3	Myh14	K3W4R2;Q6URW6;Q6URW6-2;Q6URW6-3	K3W4R2_MOUSE;MYH14_MOUSE;MYH14_MOUSE;MYH14_MOUSE	Myosin-14;Myosin-14;Isoform 2 of Myosin-14;Isoform 3 of Myosin-14	TRUE	DC12/HFD	DC12	HFD	18	K3W4R2;Q6URW6;Q6URW6-2;Q6URW6-3	161886	226167	0.482409	0.482409	39.7074	1.39707	0	0.00974496	0.0158698	14.5552	0.115436	Mus musculus	1.2%;1.2%;1.2%-2;1.2%-3	228561.69;228585.73;228585.73-2;228585.73-3	;skeletal muscle contraction,skeletal muscle tissue development,sensory perception of sound,regulation of cell shape,neuronal action potential,actin filament-based movement,actomyosin structure organization,mitochondrion morphogenesis,vocalization behavior;;	;microfilament motor activity,calmodulin binding,ATP binding,ATPase activity,actin-dependent ATPase activity,actin filament binding;;	;stress fiber,cytoplasm,brush border,membrane,myosin complex,myosin II complex,axon,growth cone,actomyosin,myelin sheath,extracellular exosome,myosin II filament;;	tr;sp;sp;sp	1;1;;	1;1;;	uniprot_mouse_proteome	>tr|K3W4R2|K3W4R2_MOUSE Myosin-14 OS=Mus musculus GN=Myh14 PE=1 SV=1;>sp|Q6URW6|MYH14_MOUSE Myosin-14 OS=Mus musculus GN=Myh14 PE=1 SV=1;>sp|Q6URW6-2|MYH14_MOUSE Isoform 2 of Myosin-14 OS=Mus musculus GN=Myh14;>sp|Q6URW6-3|MYH14_MOUSE Isoform 3 of Myosin-14 OS=Mus musculus GN=Myh14	3	3
Q8C4C9;Q9QYI4	Dnajb12	Q8C4C9;Q9QYI4	Q8C4C9_MOUSE;DJB12_MOUSE	DnaJ (Hsp40) homolog, subfamily B, member 12, isoform CRA_d;DnaJ homolog subfamily B member 12	TRUE	DC12/HFD	DC12	HFD	18	Q8C4C9;Q9QYI4	108189	151041	0.481377	0.481377	39.6076	1.39608	0	0.000319822	0.000947529	15.1089	0.0670027	Mus musculus	14.6%;14.6%	42432.36;41987.82	;ERAD pathway,cellular protein complex assembly,chaperone mediated protein folding requiring cofactor,chaperone cofactor-dependent protein refolding,cellular response to misfolded protein	;Hsp70 protein binding	;endoplasmic reticulum,membrane,integral component of endoplasmic reticulum membrane,nuclear membrane	tr;sp	1	1;2	uniprot_mouse_proteome	>tr|Q8C4C9|Q8C4C9_MOUSE DnaJ (Hsp40) homolog, subfamily B, member 12, isoform CRA_d OS=Mus musculus GN=Dnajb12 PE=1 SV=1;>sp|Q9QYI4|DJB12_MOUSE DnaJ homolog subfamily B member 12 OS=Mus musculus GN=Dnajb12 PE=1 SV=2	3	3
Q8VCH8	Ubxn4	Q8VCH8	UBXN4_MOUSE	UBX domain-containing protein 4	TRUE	DC12/HFD	DC12	HFD	54	Q8VCH8	236548	330192	0.48117	0.48117	39.5876	1.39588	0	0.0236067	0.0329925	50.6001	0.106118	Mus musculus	0.229	56472	response to unfolded protein,ER-associated ubiquitin-dependent protein catabolic process	molecular_function	nuclear envelope,endoplasmic reticulum,endoplasmic reticulum membrane,cytosol	sp	1	1	uniprot_mouse_proteome	>sp|Q8VCH8|UBXN4_MOUSE UBX domain-containing protein 4 OS=Mus musculus GN=Ubxn4 PE=1 SV=1	6	9
Q9DCS9	Ndufb10	Q9DCS9	NDUBA_MOUSE	NADH dehydrogenase [ubiquinone] 1 beta subcomplex subunit 10	TRUE	DC12/HFD	DC12	HFD	60	Q9DCS9	1.37011e+06	1.91234e+06	0.481046	0.481046	39.5755	1.39576	0	7.09302e-05	0.000267407	48.6105	0.0976975	Mus musculus	0.54	21023.8	mitochondrial respiratory chain complex I assembly,oxidation-reduction process	molecular_function	mitochondrion,mitochondrial inner membrane,mitochondrial respiratory chain complex I,extracellular exosome	sp	1	3	uniprot_mouse_proteome	>sp|Q9DCS9|NDUBA_MOUSE NADH dehydrogenase [ubiquinone] 1 beta subcomplex subunit 10 OS=Mus musculus GN=Ndufb10 PE=1 SV=3	7	10
Q61635	Ifi47	Q61635	Q61635_MOUSE	GTP-binding protein	TRUE	DC12/HFD	DC12	HFD	60	Q61635	217102	155642	-0.480146	0.480146	-28.3095	0.716905	0	0.000547436	0.0015037	57.7502	0.102773	Mus musculus	0.248	46784.9	defense response,cellular response to interferon-beta	GTPase activity,GTP binding	endoplasmic reticulum,endoplasmic reticulum membrane	tr	1	1	uniprot_mouse_proteome	>tr|Q61635|Q61635_MOUSE GTP-binding protein OS=Mus musculus GN=Ifi47 PE=1 SV=1	9	10
A0A0R4J1G9;D3YTP0;E9QN92;Q8CI59;Q8CI59-2	Steap3	A0A0R4J1G9;D3YTP0;E9QN92;Q8CI59;Q8CI59-2	A0A0R4J1G9_MOUSE;D3YTP0_MOUSE;E9QN92_MOUSE;STEA3_MOUSE;STEA3_MOUSE	Metalloreductase STEAP3;Metalloreductase STEAP3 (Fragment);Metalloreductase STEAP3;Metalloreductase STEAP3;Isoform 2 of Metalloreductase STEAP3	TRUE	DC12/HFD	DC12	HFD	30	A0A0R4J1G9;D3YTP0;E9QN92;Q8CI59;Q8CI59-2	209367	150122	-0.479893	0.479893	-28.2969	0.717031	0	0.00255559	0.00535998	22.255	0.119766	Mus musculus	11.7%;13.6%;10.8%;11.7%;11.7%-2	54747.98;46878.67;58529.15;54749.01;54749.01-2	;;;iron ion transport,apoptotic process,cell cycle,protein secretion,copper ion import,iron ion homeostasis,oxidation-reduction process,ferric iron import across plasma membrane,positive regulation of intrinsic apoptotic signaling pathway in response to DNA damage by p53 class mediator,exosomal secretion;	;;;ferric-chelate reductase activity,protein binding,cupric reductase activity,metal ion binding,ferric-chelate reductase (NADPH) activity;	;;;cytoplasm,endosome,multivesicular body,plasma membrane,integral component of plasma membrane,endosome membrane;	tr;tr;tr;sp;sp	1;1;1;1;	1;8;1;1;	uniprot_mouse_proteome	>tr|A0A0R4J1G9|A0A0R4J1G9_MOUSE Metalloreductase STEAP3 OS=Mus musculus GN=Steap3 PE=1 SV=1;>tr|D3YTP0|D3YTP0_MOUSE Metalloreductase STEAP3 (Fragment) OS=Mus musculus GN=Steap3 PE=1 SV=8;>tr|E9QN92|E9QN92_MOUSE Metalloreductase STEAP3 OS=Mus musculus GN=Steap3 PE=1 SV=1;>sp|Q8CI59|STEA3_MOUSE Metalloreductase STEAP3 OS=Mus musculus GN=Steap3 PE=1 SV=1;>sp|Q8CI59-2|STEA3_MOUSE Isoform 2 of Metallo…	5	5
Q78IK4	Apool	Q78IK4	MIC27_MOUSE	MICOS complex subunit Mic27	TRUE	DC12/HFD	DC12	HFD	72	Q78IK4	856513	1193130	0.478205	0.478205	39.3009	1.39301	0	6.27639e-12	9.01408e-11	65.7412	0.0405696	Mus musculus	0.483	29260.7	biological_process,cristae formation	molecular_function	mitochondrion,mitochondrial inner membrane,MICOS complex	sp	1	1	uniprot_mouse_proteome	>sp|Q78IK4|MIC27_MOUSE MICOS complex subunit Mic27 OS=Mus musculus GN=Apool PE=1 SV=1	9	12
Q9CZS1	Aldh1b1	Q9CZS1	AL1B1_MOUSE	Aldehyde dehydrogenase X, mitochondrial	TRUE	DC12/HFD	DC12	HFD	144	Q9CZS1	4037709	2.90937e+06	-0.47283	0.47283	-27.945	0.72055	0	3.19072e-12	4.81161e-11	132.944	0.0508287	Mus musculus	0.385	57552.9	ethanol catabolic process,oxidation-reduction process	aldehyde dehydrogenase (NAD) activity	nucleoplasm,mitochondrion,mitochondrial matrix,intracellular membrane-bounded organelle	sp	1	1	uniprot_mouse_proteome	>sp|Q9CZS1|AL1B1_MOUSE Aldehyde dehydrogenase X, mitochondrial OS=Mus musculus GN=Aldh1b1 PE=1 SV=1	17	24
E9PZ16	Hspg2	E9PZ16	E9PZ16_MOUSE	Basement membrane-specific heparan sulfate proteoglycan core protein	TRUE	DC12/HFD	DC12	HFD	258	E9PZ16	610978	440547	-0.471824	0.471824	-27.8948	0.721052	0	5.11465e-13	8.29344e-12	238.81	0.0494297	Mus musculus	0.157	469785				tr	1	1	uniprot_mouse_proteome	>tr|E9PZ16|E9PZ16_MOUSE Basement membrane-specific heparan sulfate proteoglycan core protein OS=Mus musculus GN=Hspg2 PE=1 SV=1	43	43
Q8BGE6	Atg4b	Q8BGE6	ATG4B_MOUSE	Cysteine protease ATG4B	TRUE	DC12/HFD	DC12	HFD	24	Q8BGE6	90201.3	65060.3	-0.471369	0.471369	-27.872	0.72128	0	0.03177	0.04236	21.6854	0.162155	Mus musculus	0.153	44375.4	autophagosome assembly,mitophagy,C-terminal protein lipidation,proteolysis,protein targeting to membrane,autophagy,cellular response to starvation,nucleophagy,protein delipidation	endopeptidase activity,cysteine-type endopeptidase activity,protein binding,peptidase activity,cysteine-type peptidase activity	cytoplasm,cytosol	sp	1	2	uniprot_mouse_proteome	>sp|Q8BGE6|ATG4B_MOUSE Cysteine protease ATG4B OS=Mus musculus GN=Atg4b PE=1 SV=2	4	4
Q71KT5	Tm7sf2	Q71KT5	ERG24_MOUSE	Delta(14)-sterol reductase	TRUE	DC12/HFD	DC12	HFD	36	Q71KT5	236857	328378	0.471341	0.471341	38.6397	1.3864	0	0.00101511	0.00249721	27.0406	0.0989682	Mus musculus	0.148	46521	cholesterol biosynthetic process,sterol biosynthetic process,oxidation-reduction process	oxidoreductase activity, acting on the CH-CH group of donors,delta14-sterol reductase activity,NADP binding	endoplasmic reticulum,integral component of endoplasmic reticulum membrane,intracellular membrane-bounded organelle,receptor complex,nuclear inner membrane	sp	1	2	uniprot_mouse_proteome	>sp|Q71KT5|ERG24_MOUSE Delta(14)-sterol reductase OS=Mus musculus GN=Tm7sf2 PE=1 SV=2	5	6
P16332	Mut	P16332	MUTA_MOUSE	Methylmalonyl-CoA mutase, mitochondrial	TRUE	DC12/HFD	DC12	HFD	192	P16332	2.49075e+06	1.79859e+06	-0.469717	0.469717	-27.7894	0.722106	0	7.20561e-08	5.10144e-07	138.123	0.0548245	Mus musculus	0.461	82844.1	post-embryonic development,homocysteine metabolic process	methylmalonyl-CoA mutase activity,cobalamin binding,metal ion binding,modified amino acid binding	mitochondrion,mitochondrial matrix	sp	1	2	uniprot_mouse_proteome	>sp|P16332|MUTA_MOUSE Methylmalonyl-CoA mutase, mitochondrial OS=Mus musculus GN=Mut PE=1 SV=2	22	32
Q63918	Sdpr	Q63918	SDPR_MOUSE	Serum deprivation-response protein	TRUE	DC12/HFD	DC12	HFD	30	Q63918	69790.4	50419.7	-0.469041	0.469041	-27.7556	0.722444	0	0.00549419	0.0100916	27.0397	0.102253	Mus musculus	0.127	46763.9	positive regulation of transcription from RNA polymerase II promoter,membrane tubulation	phosphatidylserine binding,protein kinase C binding,protein binding	cytoplasm,cytosol,caveola,membrane raft	sp	1	3	uniprot_mouse_proteome	>sp|Q63918|SDPR_MOUSE Serum deprivation-response protein OS=Mus musculus GN=Sdpr PE=1 SV=3	4	5
P52825	Cpt2	P52825	CPT2_MOUSE	Carnitine O-palmitoyltransferase 2, mitochondrial	TRUE	DC12/HFD	DC12	HFD	186	P52825	3744950	5.18068e+06	0.468195	0.468195	38.3377	1.38338	0	8.81318e-16	2.04466e-14	183.41	0.0453382	Mus musculus	0.418	73980.5	fatty acid metabolic process,transport	carnitine O-palmitoyltransferase activity	nucleoplasm,nucleolus,mitochondrion,mitochondrial inner membrane	sp	1	2	uniprot_mouse_proteome	>sp|P52825|CPT2_MOUSE Carnitine O-palmitoyltransferase 2, mitochondrial OS=Mus musculus GN=Cpt2 PE=1 SV=2	20	31
F6QM56;Q8BP56;Q8BP56-3	Pgghg;Athl1;Athl1	F6QM56;Q8BP56;Q8BP56-3	F6QM56_MOUSE;ATHL1_MOUSE;ATHL1_MOUSE	Acid trehalase-like protein 1;Acid trehalase-like protein 1;Isoform 3 of Acid trehalase-like protein 1	TRUE	DC12/HFD	DC12	HFD	30	F6QM56;Q8BP56;Q8BP56-3	140418	101601	-0.466815	0.466815	-27.644	0.72356	0	0.00338955	0.00674332	27.5225	0.12626	Mus musculus	9.3%;9.4%;9.4%-3	77407.35;76488.18;76488.18-3	;carbohydrate metabolic process;	;hydrolase activity,protein-glucosylgalactosylhydroxylysine glucosidase activity;	;cell wall,cytosol;	tr;sp;sp	1;1;	2;1;	uniprot_mouse_proteome	>tr|F6QM56|F6QM56_MOUSE Acid trehalase-like protein 1 OS=Mus musculus GN=Pgghg PE=1 SV=2;>sp|Q8BP56|ATHL1_MOUSE Acid trehalase-like protein 1 OS=Mus musculus GN=Athl1 PE=1 SV=1;>sp|Q8BP56-3|ATHL1_MOUSE Isoform 3 of Acid trehalase-like protein 1 OS=Mus musculus GN=Athl1	5	5
P03888	Mtnd1	P03888	NU1M_MOUSE	NADH-ubiquinone oxidoreductase chain 1	TRUE	DC12/HFD	DC12	HFD	36	P03888	250955	346830	0.466802	0.466802	38.2042	1.38204	0	0.00183096	0.00413336	32.8643	0.0768395	Mus musculus	0.088	36059.2	response to organic cyclic compound,response to hydroperoxide,response to drug,cellular respiration	NADH dehydrogenase (ubiquinone) activity	mitochondrion,mitochondrial respiratory chain complex I,integral component of membrane,dendrite,neuronal cell body	sp	1	3	uniprot_mouse_proteome	>sp|P03888|NU1M_MOUSE NADH-ubiquinone oxidoreductase chain 1 OS=Mus musculus GN=Mtnd1 PE=1 SV=3	3	6
Q8R1S0	Coq6	Q8R1S0	COQ6_MOUSE	Ubiquinone biosynthesis monooxygenase COQ6, mitochondrial	TRUE	DC12/HFD	DC12	HFD	42	Q8R1S0	290896	210504	-0.466657	0.466657	-27.636	0.72364	0	0.000257269	0.000790145	37.7046	0.0874828	Mus musculus	0.174	51392.6	ubiquinone biosynthetic process,oxidation-reduction process	oxidoreductase activity, acting on paired donors, with incorporation or reduction of molecular oxygen, NAD(P)H as one donor, and incorporation of one atom of oxygen,FAD binding	mitochondrion,mitochondrial inner membrane,Golgi apparatus,cell projection	sp	1	3	uniprot_mouse_proteome	>sp|Q8R1S0|COQ6_MOUSE Ubiquinone biosynthesis monooxygenase COQ6, mitochondrial OS=Mus musculus GN=Coq6 PE=1 SV=3	7	7
B7FAU9;Q8BTM8	Flna	B7FAU9;Q8BTM8	B7FAU9_MOUSE;FLNA_MOUSE	Filamin, alpha;Filamin-A	TRUE	DC12/HFD	DC12	HFD	240	B7FAU9;Q8BTM8	658297	476639	-0.465842	0.465842	-27.5952	0.724048	0	7.5766e-10	8.16108e-09	165.707	0.0778289	Mus musculus	23.6%;23.6%	280500.73;281221.55	;angiogenesis,epithelial to mesenchymal transition,blood vessel remodeling,heart morphogenesis,adenylate cyclase-inhibiting dopamine receptor signaling pathway,negative regulation of neuron projection development,negative regulation of transcription from RNA polymerase I promoter,actin cytoskeleton organization,regulation of cell migration,actin cytoskeleton reorganization,regulation of actin fil…	;G-protein coupled receptor binding,RNA binding,actin binding,signal transducer activity,protein kinase C binding,protein binding,transcription factor binding,potassium channel regulator activity,Rho GTPase binding,Ral GTPase binding,kinase binding,small GTPase binding,Fc-gamma receptor I complex binding,protein homodimerization activity,ion channel binding,cadherin binding,Rac GTPase binding,act…	;nucleus,nucleolus,cytoplasm,trans-Golgi network,cytosol,plasma membrane,brush border,cell-cell junction,focal adhesion,cell cortex,actin cytoskeleton,membrane,Z disc,growth cone,extracellular matrix,Myb complex,actin filament bundle,extracellular exosome,filamentous actin	tr;sp	1	1;5	uniprot_mouse_proteome	>tr|B7FAU9|B7FAU9_MOUSE Filamin, alpha OS=Mus musculus GN=Flna PE=1 SV=1;>sp|Q8BTM8|FLNA_MOUSE Filamin-A OS=Mus musculus GN=Flna PE=1 SV=5	37	40
D3YZ54;Q9QXE0	Hacl1	D3YZ54;Q9QXE0	D3YZ54_MOUSE;HACL1_MOUSE	2-hydroxyacyl-CoA lyase 1	TRUE	DC12/HFD	DC12	HFD	252	D3YZ54;Q9QXE0	5394502	7.44857e+06	0.465474	0.465474	38.0771	1.38077	0	1.06626e-16	2.8713e-15	219.28	0.0423345	Mus musculus	56.7%;54%	60996.07;63660.24	;fatty acid alpha-oxidation,lipid metabolic process,protein oligomerization	;magnesium ion binding,receptor binding,lyase activity,carbon-carbon lyase activity,thiamine pyrophosphate binding,identical protein binding,cofactor binding	;peroxisome,intracellular membrane-bounded organelle	tr;sp	1	2	uniprot_mouse_proteome	>tr|D3YZ54|D3YZ54_MOUSE 2-hydroxyacyl-CoA lyase 1 OS=Mus musculus GN=Hacl1 PE=1 SV=2;>sp|Q9QXE0|HACL1_MOUSE 2-hydroxyacyl-CoA lyase 1 OS=Mus musculus GN=Hacl1 PE=1 SV=2	24	42
Q9CQN7	Mrpl41	Q9CQN7	RM41_MOUSE	39S ribosomal protein L41, mitochondrial	TRUE	DC12/HFD	DC12	HFD	30	Q9CQN7	169138	233453	0.464934	0.464934	38.0255	1.38025	0	0.000885193	0.00223223	25.9641	0.0850318	Mus musculus	0.407	15261.6	translation,apoptotic process,cell cycle	RNA binding,structural constituent of ribosome	mitochondrion,mitochondrial large ribosomal subunit,intracellular ribonucleoprotein complex	sp	1	1	uniprot_mouse_proteome	>sp|Q9CQN7|RM41_MOUSE 39S ribosomal protein L41, mitochondrial OS=Mus musculus GN=Mrpl41 PE=1 SV=1	5	5
P14094	Atp1b1	P14094	AT1B1_MOUSE	Sodium/potassium-transporting ATPase subunit beta-1	TRUE	DC12/HFD	DC12	HFD	66	P14094	1.24159e+06	899953	-0.464265	0.464265	-27.516	0.72484	0	1.02129e-06	5.99265e-06	56.401	0.0670663	Mus musculus	0.273	35194.6	response to hypoxia,cellular calcium ion homeostasis,cellular sodium ion homeostasis,cell adhesion,potassium ion import,establishment or maintenance of transmembrane electrochemical gradient,regulation of gene expression,regulation of cardiac muscle contraction by calcium ion signaling,cellular potassium ion homeostasis,positive regulation of ATPase activity,sodium ion export from cell,ATP metabo…	ATPase activator activity,protein binding,protein C-terminus binding,protein kinase binding,MHC class II protein complex binding,ATPase binding,sodium:potassium-exchanging ATPase activity,ATP binding,drug binding,ATPase activity,potassium ion binding,sodium ion binding	intracellular,plasma membrane,sodium:potassium-exchanging ATPase complex,caveola,intercalated disc,membrane,basolateral plasma membrane,apical plasma membrane,sarcolemma,myelin sheath,extracellular exosome,extracellular vesicle	sp	1	1	uniprot_mouse_proteome	>sp|P14094|AT1B1_MOUSE Sodium/potassium-transporting ATPase subunit beta-1 OS=Mus musculus GN=Atp1b1 PE=1 SV=1	8	11
P58137	Acot8	P58137	ACOT8_MOUSE	Acyl-coenzyme A thioesterase 8	TRUE	DC12/HFD	DC12	HFD	72	P58137	218019	300654	0.463652	0.463652	37.9029	1.37903	0	0.000646	0.00172725	69.1464	0.101701	Mus musculus	0.397	35827.1	acyl-CoA metabolic process,fatty acid catabolic process,peroxisome fission,dicarboxylic acid catabolic process,negative regulation of CD4 biosynthetic process	receptor binding,palmitoyl-CoA hydrolase activity,choloyl-CoA hydrolase activity,acyl-CoA hydrolase activity,carboxylic ester hydrolase activity,medium-chain acyl-CoA hydrolase activity	mitochondrion,peroxisome,peroxisomal matrix	sp	1	1	uniprot_mouse_proteome	>sp|P58137|ACOT8_MOUSE Acyl-coenzyme A thioesterase 8 OS=Mus musculus GN=Acot8 PE=1 SV=1	10	12
Q571F8	Gls2	Q571F8	GLSL_MOUSE	Glutaminase liver isoform, mitochondrial	TRUE	DC12/HFD	DC12	HFD	108	Q571F8	496675	360179	-0.463585	0.463585	-27.4818	0.725182	0	9.54024e-06	4.48183e-05	99.1742	0.0908397	Mus musculus	0.37	66365.9	glutamate biosynthetic process,glutamine catabolic process,regulation of apoptotic process,reactive oxygen species metabolic process,positive regulation of protein targeting to mitochondrion	glutaminase activity	mitochondrion,mitochondrial matrix	sp	1	2	uniprot_mouse_proteome	>sp|Q571F8|GLSL_MOUSE Glutaminase liver isoform, mitochondrial OS=Mus musculus GN=Gls2 PE=1 SV=2	15	18
O88533	Ddc	O88533	DDC_MOUSE	Aromatic-L-amino-acid decarboxylase	TRUE	DC12/HFD	DC12	HFD	138	O88533	2.02089e+06	2.7866e+06	0.463517	0.463517	37.8899	1.3789	0	0.000305785	0.000911311	135.211	0.0858161	Mus musculus	0.375	53874.1	cellular amino acid metabolic process,circadian rhythm,response to toxic substance,multicellular organism aging,aminergic neurotransmitter loading into synaptic vesicle,isoquinoline alkaloid metabolic process,cellular response to drug,dopamine biosynthetic process,serotonin biosynthetic process,response to pyrethroid,phytoalexin metabolic process,cellular response to alkaloid,cellular response to…	aromatic-L-amino-acid decarboxylase activity,amino acid binding,enzyme binding,protein domain specific binding,pyridoxal phosphate binding,L-dopa decarboxylase activity	cytoplasm,synaptic vesicle,axon,neuronal cell body,extracellular exosome	sp	1	1	uniprot_mouse_proteome	>sp|O88533|DDC_MOUSE Aromatic-L-amino-acid decarboxylase OS=Mus musculus GN=Ddc PE=1 SV=1	15	23
P97370	Atp1b3	P97370	AT1B3_MOUSE	Sodium/potassium-transporting ATPase subunit beta-3	TRUE	DC12/HFD	DC12	HFD	54	P97370	623517	452822	-0.461484	0.461484	-27.3761	0.726239	0	0.00249899	0.00527683	47.2488	0.114184	Mus musculus	0.385	31775.7	cellular sodium ion homeostasis,potassium ion import,establishment or maintenance of transmembrane electrochemical gradient,cellular potassium ion homeostasis,positive regulation of ATPase activity,sodium ion export from cell,protein stabilization,protein localization to plasma membrane,membrane repolarization,ATP hydrolysis coupled transmembrane transport,positive regulation of potassium ion tra…	ATPase activator activity,sodium:potassium-exchanging ATPase activity,protein binding,ATPase binding	cytoplasm,plasma membrane,sodium:potassium-exchanging ATPase complex,caveola,melanosome,extracellular exosome	sp	1	1	uniprot_mouse_proteome	>sp|P97370|AT1B3_MOUSE Sodium/potassium-transporting ATPase subunit beta-3 OS=Mus musculus GN=Atp1b3 PE=1 SV=1	7	9
A0A0R4J1N9;P40630;P40630-2	Tfam	A0A0R4J1N9;P40630;P40630-2	A0A0R4J1N9_MOUSE;TFAM_MOUSE;TFAM_MOUSE	Transcription factor A, mitochondrial;Transcription factor A, mitochondrial;Isoform Nuclear of Transcription factor A, mitochondrial	TRUE	DC12/HFD	DC12	HFD	48	A0A0R4J1N9;P40630;P40630-2	377078	519204	0.461437	0.461437	37.6912	1.37691	0	1.11622e-05	5.17924e-05	45.9991	0.0702964	Mus musculus	29.1%;23.9%;23.9%-2	23383.94;27987.53;27987.53-2	;transcription from mitochondrial promoter,transcription initiation from mitochondrial promoter,mitochondrial respiratory chain complex assembly,positive regulation of transcription, DNA-templated,positive regulation of transcription from RNA polymerase II promoter;	;RNA polymerase II core promoter proximal region sequence-specific DNA binding,transcription coactivator binding,chromatin binding,transcription factor activity, sequence-specific DNA binding,RNA binding,DNA binding, bending,heat shock protein binding,mitochondrial light strand promoter sense binding;	;nucleus,transcription factor complex,mitochondrion,mitochondrial nucleoid;	tr;sp;sp	1;1;	1;2;	uniprot_mouse_proteome	>tr|A0A0R4J1N9|A0A0R4J1N9_MOUSE Transcription factor A, mitochondrial OS=Mus musculus GN=Tfam PE=1 SV=1;>sp|P40630|TFAM_MOUSE Transcription factor A, mitochondrial OS=Mus musculus GN=Tfam PE=1 SV=2;>sp|P40630-2|TFAM_MOUSE Isoform Nuclear of Transcription factor A, mitochondrial OS=Mus musculus GN=Tfam	7	8
Q3UER8;Q8VCM7	Fgg	Q3UER8;Q8VCM7	Q3UER8_MOUSE;FIBG_MOUSE	Fibrinogen gamma chain	TRUE	DC12/HFD	DC12	HFD	168	Q3UER8;Q8VCM7	4829651	3.50799e+06	-0.461274	0.461274	-27.3655	0.726345	0	0.000852768	0.0021613	165.135	0.0762991	Mus musculus	51.5%;52.3%	50349.46;49391.43	;adaptive immune response,cell-matrix adhesion,signal transduction,protein secretion,plasminogen activation,positive regulation of heterotypic cell-cell adhesion,fibrinolysis,cellular protein complex assembly,innate immune response,positive regulation of vasoconstriction,positive regulation of exocytosis,positive regulation of protein secretion,protein polymerization,response to calcium ion,posit…	;receptor binding,structural molecule activity,protein binding, bridging,metal ion binding,cell adhesion molecule binding	;fibrinogen complex,extracellular space,cell cortex,external side of plasma membrane,cell surface,platelet alpha granule,extracellular exosome,blood microparticle	tr;sp	1	1	uniprot_mouse_proteome	>tr|Q3UER8|Q3UER8_MOUSE Fibrinogen gamma chain OS=Mus musculus GN=Fgg PE=1 SV=1;>sp|Q8VCM7|FIBG_MOUSE Fibrinogen gamma chain OS=Mus musculus GN=Fgg PE=1 SV=1	19	28
O88792	F11r	O88792	JAM1_MOUSE	Junctional adhesion molecule A	TRUE	DC12/HFD	DC12	HFD	24	O88792	172261	125155	-0.460879	0.460879	-27.3456	0.726544	0	0.00250195	0.00527683	21.9477	0.0704498	Mus musculus	0.187	32423.7	regulation of cytokine production,cell adhesion,response to radiation,epithelial cell differentiation,actomyosin structure organization,negative regulation of GTPase activity,positive regulation of GTPase activity,positive regulation of blood pressure,intestinal absorption,protein localization to plasma membrane,establishment of endothelial intestinal barrier,regulation of membrane permeability,r…	PDZ domain binding,cadherin binding	plasma membrane,bicellular tight junction,integral component of membrane,cytoplasmic vesicle,slit diaphragm,extracellular exosome	sp	1	2	uniprot_mouse_proteome	>sp|O88792|JAM1_MOUSE Junctional adhesion molecule A OS=Mus musculus GN=F11r PE=1 SV=2	4	4
P05063	Aldoc	P05063	ALDOC_MOUSE	Fructose-bisphosphate aldolase C	TRUE	DC12/HFD	DC12	HFD	60	P05063	849216	1.168e+06	0.459838	0.459838	37.5387	1.37539	0	0.00197733	0.00439796	53.0299	0.0881248	Mus musculus	0.353	39394.9	glycolytic process,fructose 1,6-bisphosphate metabolic process,epithelial cell differentiation	fructose-bisphosphate aldolase activity,cytoskeletal protein binding	mitochondrion,extracellular exosome	sp	1	4	uniprot_mouse_proteome	>sp|P05063|ALDOC_MOUSE Fructose-bisphosphate aldolase C OS=Mus musculus GN=Aldoc PE=1 SV=4	9	10
A0A0R3P9C8;Q9DC69	Ndufa9	A0A0R3P9C8;Q9DC69	A0A0R3P9C8_MOUSE;NDUA9_MOUSE	NADH dehydrogenase [ubiquinone] 1 alpha subcomplex subunit 9, mitochondrial;NADH dehydrogenase [ubiquinone] 1 alpha subcomplex subunit 9, mitochondrial	TRUE	DC12/HFD	DC12	HFD	132	A0A0R3P9C8;Q9DC69	1879270	2.58467e+06	0.45981	0.45981	37.5361	1.37536	0	2.71882e-10	3.10605e-09	127.862	0.0566486	Mus musculus	52.5%;52%	42121.67;42525.19	;response to glucose,mitochondrial respiratory chain complex I assembly,oxidation-reduction process,ubiquinone-6 biosynthetic process	;NADH dehydrogenase activity,protein complex binding	;nucleus,nucleoplasm,mitochondrion,mitochondrial inner membrane,mitochondrial respiratory chain complex I,mitochondrial matrix,mitochondrial membrane	tr;sp	1	1;2	uniprot_mouse_proteome	>tr|A0A0R3P9C8|A0A0R3P9C8_MOUSE NADH dehydrogenase [ubiquinone] 1 alpha subcomplex subunit 9, mitochondrial OS=Mus musculus GN=Ndufa9 PE=1 SV=1;>sp|Q9DC69|NDUA9_MOUSE NADH dehydrogenase [ubiquinone] 1 alpha subcomplex subunit 9, mitochondrial OS=Mus musculus GN=Ndufa9 PE=1 SV=2	16	22
Q9CQZ5	Ndufa6	Q9CQZ5	NDUA6_MOUSE	NADH dehydrogenase [ubiquinone] 1 alpha subcomplex subunit 6	TRUE	DC12/HFD	DC12	HFD	54	Q9CQZ5	1.33242e+06	1.83219e+06	0.459525	0.459525	37.5089	1.37509	0	0.00997114	0.0161683	42.2492	0.105722	Mus musculus	0.557	15282.8	response to oxidative stress,oxidation-reduction process	molecular_function	mitochondrion,mitochondrial respiratory chain complex I,mitochondrial membrane	sp	1	1	uniprot_mouse_proteome	>sp|Q9CQZ5|NDUA6_MOUSE NADH dehydrogenase [ubiquinone] 1 alpha subcomplex subunit 6 OS=Mus musculus GN=Ndufa6 PE=1 SV=1	7	9
P97290	Serping1	P97290	IC1_MOUSE	Plasma protease C1 inhibitor	TRUE	DC12/HFD	DC12	HFD	24	P97290	308052	224170	-0.458582	0.458582	-27.2299	0.727701	0	0.000207124	0.00065895	21.4959	0.0640113	Mus musculus	0.081	55584.5	negative regulation of complement activation, lectin pathway,complement activation, classical pathway,aging,blood coagulation,negative regulation of endopeptidase activity,fibrinolysis,innate immune response	serine-type endopeptidase inhibitor activity	extracellular space,extracellular exosome,blood microparticle	sp	1	3	uniprot_mouse_proteome	>sp|P97290|IC1_MOUSE Plasma protease C1 inhibitor OS=Mus musculus GN=Serping1 PE=1 SV=3	4	4
P06728	Apoa4	P06728	APOA4_MOUSE	Apolipoprotein A-IV	TRUE	DC12/HFD	DC12	HFD	90	P06728	1.68851e+06	1.23025e+06	-0.456806	0.456806	-27.1403	0.728597	0	1.88473e-06	1.08068e-05	72.0804	0.0694944	Mus musculus	0.397	45029	retinoid metabolic process,innate immune response in mucosa,cholesterol biosynthetic process,lipid transport,response to lipid hydroperoxide,leukocyte cell-cell adhesion,cholesterol metabolic process,positive regulation of cholesterol esterification,positive regulation of triglyceride catabolic process,removal of superoxide radicals,triglyceride catabolic process,regulation of intestinal choleste…	copper ion binding,lipid binding,cholesterol binding,antioxidant activity,cholesterol transporter activity,phosphatidylcholine binding,protein homodimerization activity,phosphatidylcholine-sterol O-acyltransferase activator activity	extracellular region,extracellular space,cytosol,extracellular matrix,very-low-density lipoprotein particle,high-density lipoprotein particle,chylomicron,extracellular exosome,blood microparticle,cell surface	sp	1	3	uniprot_mouse_proteome	>sp|P06728|APOA4_MOUSE Apolipoprotein A-IV OS=Mus musculus GN=Apoa4 PE=1 SV=3	13	15
E9PUM4;Q71LX4	Tln2	E9PUM4;Q71LX4	E9PUM4_MOUSE;TLN2_MOUSE	Talin-2	TRUE	DC12/HFD	DC12	HFD	72	E9PUM4;Q71LX4	246048	179277	-0.456751	0.456751	-27.1375	0.728625	0	0.0394064	0.0499368	69.9805	0.129314	Mus musculus	6.7%;7.2%	271667.14;253620.81	;cytoskeletal anchoring at plasma membrane,cell adhesion	;structural constituent of cytoskeleton,protein binding,actin filament binding	;ruffle,cytoplasm,cytoskeleton,plasma membrane,fascia adherens,focal adhesion,synapse	tr;sp	1	1;3	uniprot_mouse_proteome	>tr|E9PUM4|E9PUM4_MOUSE Talin-2 OS=Mus musculus GN=Tln2 PE=1 SV=1;>sp|Q71LX4|TLN2_MOUSE Talin-2 OS=Mus musculus GN=Tln2 PE=1 SV=3	11	12
Q6PGL7;Q6PGL7-2	Fam21	Q6PGL7;Q6PGL7-2	FAM21_MOUSE	WASH complex subunit FAM21;Isoform 2 of WASH complex subunit FAM21	TRUE	DC12/HFD	DC12	HFD	24	Q6PGL7;Q6PGL7-2	56570	41231.1	-0.456304	0.456304	-27.1149	0.728851	0	0.000831103	0.00210994	21.9987	0.0845093	Mus musculus	5.8%;5.8%-2	145310.84;145310.84-2	protein transport,retrograde transport, endosome to Golgi;	phosphatidylinositol-4,5-bisphosphate binding,phosphatidylinositol-3,4,5-trisphosphate binding,phosphatidylinositol-5-phosphate binding,phosphatidylinositol-3-phosphate binding,phosphatidylinositol-3,4-bisphosphate binding,phosphatidylinositol-4-phosphate binding,phosphatidylinositol-3,5-bisphosphate binding,retromer complex binding;	nucleolus,endosome,early endosome,cytosol,plasma membrane,early endosome membrane,intracellular membrane-bounded organelle,WASH complex,retromer complex;	sp	1;	1;	uniprot_mouse_proteome	>sp|Q6PGL7|FAM21_MOUSE WASH complex subunit FAM21 OS=Mus musculus GN=Fam21 PE=1 SV=1;>sp|Q6PGL7-2|FAM21_MOUSE Isoform 2 of WASH complex subunit FAM21 OS=Mus musculus GN=Fam21	4	4
Q9DAK9	Phpt1	Q9DAK9	PHP14_MOUSE	14 kDa phosphohistidine phosphatase	TRUE	DC12/HFD	DC12	HFD	30	Q9DAK9	542453	395469	-0.455934	0.455934	-27.0962	0.729038	0	0.0076646	0.0132397	25.5263	0.107101	Mus musculus	0.435	13996.5	protein dephosphorylation,positive regulation of insulin secretion involved in cellular response to glucose stimulus,peptidyl-histidine dephosphorylation,negative regulation of T cell receptor signaling pathway,negative regulation of lyase activity,positive regulation of cell motility,regulation of actin cytoskeleton reorganization,negative regulation of ATP citrate synthase activity	calcium channel inhibitor activity,ion channel binding,protein histidine phosphatase activity	cytosol,extracellular exosome	sp	1	1	uniprot_mouse_proteome	>sp|Q9DAK9|PHP14_MOUSE 14 kDa phosphohistidine phosphatase OS=Mus musculus GN=Phpt1 PE=1 SV=1	4	5
H7BX99;P19221	F2	H7BX99;P19221	H7BX99_MOUSE;THRB_MOUSE	Prothrombin	TRUE	DC12/HFD	DC12	HFD	78	H7BX99;P19221	786980	574597	-0.453778	0.453778	-26.9872	0.730128	0	0.000119881	0.000424366	68.3727	0.0745849	Mus musculus	25.1%;25.1%	70211.65;70268.7	;positive regulation of protein phosphorylation,proteolysis,acute-phase response,cell surface receptor signaling pathway,positive regulation of cell proliferation,regulation of cell shape,response to wounding,regulation of gene expression,positive regulation of phosphatidylinositol 3-kinase signaling,platelet activation,positive regulation of blood coagulation,positive regulation of cell growth,p…	;lipopolysaccharide binding,serine-type endopeptidase activity,receptor binding,calcium ion binding,protein binding,heparin binding,peptidase activity,thrombospondin receptor activity	;extracellular space,extracellular exosome,blood microparticle,external side of plasma membrane	tr;sp	1	1	uniprot_mouse_proteome	>tr|H7BX99|H7BX99_MOUSE Prothrombin OS=Mus musculus GN=F2 PE=1 SV=1;>sp|P19221|THRB_MOUSE Prothrombin OS=Mus musculus GN=F2 PE=1 SV=1	12	13
P45376	Akr1b1	P45376	ALDR_MOUSE	Aldose reductase	TRUE	DC12/HFD	DC12	HFD	54	P45376	921865	673175	-0.453575	0.453575	-26.9769	0.730231	0	0.000590559	0.00159599	38.6953	0.109465	Mus musculus	0.364	35732.2	tissue homeostasis,renal water homeostasis,monosaccharide metabolic process,sorbitol biosynthetic process,response to water deprivation,naphthalene metabolic process,stress-activated protein kinase signaling cascade,regulation of urine volume,norepinephrine metabolic process,negative regulation of apoptotic process,daunorubicin metabolic process,doxorubicin metabolic process,positive regulation o…	alditol:NADP+ 1-oxidoreductase activity,glyceraldehyde oxidoreductase activity	nucleoplasm,cytosol,cell projection cytoplasm,paranodal junction,mast cell granule,Schmidt-Lanterman incisure,perinuclear region of cytoplasm,extracellular exosome,Schwann cell microvillus	sp	1	3	uniprot_mouse_proteome	>sp|P45376|ALDR_MOUSE Aldose reductase OS=Mus musculus GN=Akr1b1 PE=1 SV=3	9	9
O35459	Ech1	O35459	ECH1_MOUSE	Delta(3,5)-Delta(2,4)-dienoyl-CoA isomerase, mitochondrial	TRUE	DC12/HFD	DC12	HFD	168	O35459	3.20729e+06	4386936	0.451859	0.451859	36.7801	1.3678	0	9.45216e-16	2.12744e-14	160.663	0.0493038	Mus musculus	0.557	36118.5	fatty acid beta-oxidation	receptor binding,isomerase activity	mitochondrion,peroxisome,membrane,extracellular exosome	sp	1	1	uniprot_mouse_proteome	>sp|O35459|ECH1_MOUSE Delta(3,5)-Delta(2,4)-dienoyl-CoA isomerase, mitochondrial OS=Mus musculus GN=Ech1 PE=1 SV=1	14	28
P52480	Pkm	P52480	KPYM_MOUSE	Pyruvate kinase PKM	TRUE	DC12/HFD	DC12	HFD	78	P52480	585267	427894	-0.451841	0.451841	-26.8891	0.731109	0	5.05139e-06	2.56235e-05	74.7193	0.0582179	Mus musculus	0.324	57844.9	glycolytic process,programmed cell death,cellular response to insulin stimulus	magnesium ion binding,RNA binding,pyruvate kinase activity,protein binding,ATP binding,kinase activity,MHC class II protein complex binding,potassium ion binding,cadherin binding	nucleus,cytoplasm,mitochondrion,cytosol,cilium,extracellular matrix,vesicle,myelin sheath,extracellular exosome,extracellular vesicle	sp	1	4	uniprot_mouse_proteome	>sp|P52480|KPYM_MOUSE Pyruvate kinase PKM OS=Mus musculus GN=Pkm PE=1 SV=4	12	13
A0A0R4J107;Q8R146;Q8R146-2	Apeh	A0A0R4J107;Q8R146;Q8R146-2	A0A0R4J107_MOUSE;APEH_MOUSE;APEH_MOUSE	Acylamino-acid-releasing enzyme (Fragment);Acylamino-acid-releasing enzyme;Isoform 2 of Acylamino-acid-releasing enzyme	TRUE	DC12/HFD	DC12	HFD	114	A0A0R4J107;Q8R146;Q8R146-2	1.56064e+06	1.14242e+06	-0.450042	0.450042	-26.7978	0.732022	0	5.82774e-10	6.36828e-09	101.036	0.0562109	Mus musculus	30.6%;29.9%;29.9%-2	NaN;81580.86;81580.86-2	;proteolysis,beta-amyloid metabolic process;	;RNA binding,serine-type endopeptidase activity,omega peptidase activity,identical protein binding;	;cytosol,nuclear membrane,extracellular exosome;	tr;sp;sp	1;1;	1;3;	uniprot_mouse_proteome	>tr|A0A0R4J107|A0A0R4J107_MOUSE Acylamino-acid-releasing enzyme (Fragment) OS=Mus musculus GN=Apeh PE=1 SV=1;>sp|Q8R146|APEH_MOUSE Acylamino-acid-releasing enzyme OS=Mus musculus GN=Apeh PE=1 SV=3;>sp|Q8R146-2|APEH_MOUSE Isoform 2 of Acylamino-acid-releasing enzyme OS=Mus musculus GN=Apeh	16	19
P70349	Hint1	P70349	HINT1_MOUSE	Histidine triad nucleotide-binding protein 1	TRUE	DC12/HFD	DC12	HFD	66	P70349	1.67771e+06	2.29156e+06	0.449836	0.449836	36.5885	1.36588	0	0.00750254	0.0129746	51.035	0.166328	Mus musculus	0.778	13776.9	transcription, DNA-templated,regulation of transcription, DNA-templated,purine ribonucleotide catabolic process,positive regulation of calcium-mediated signaling,intrinsic apoptotic signaling pathway by p53 class mediator	nucleotide binding,hydrolase activity	histone deacetylase complex,nucleus,cytosol,plasma membrane,extracellular exosome	sp	1	3	uniprot_mouse_proteome	>sp|P70349|HINT1_MOUSE Histidine triad nucleotide-binding protein 1 OS=Mus musculus GN=Hint1 PE=1 SV=3	7	11
P20152	Vim	P20152	VIME_MOUSE	Vimentin	TRUE	DC12/HFD	DC12	HFD	102	P20152	1.29265e+06	946629	-0.449462	0.449462	-26.7684	0.732316	0	2.54032e-08	2.07071e-07	76.1936	0.0703182	Mus musculus	0.33	53687.7	positive regulation of gene expression,negative regulation of neuron projection development,astrocyte development,intermediate filament-based process,intermediate filament organization,Bergmann glial cell differentiation,SMAD protein signal transduction,lens fiber cell development	double-stranded RNA binding,structural molecule activity,structural constituent of cytoskeleton,structural constituent of eye lens,protein binding,protein C-terminus binding,identical protein binding,scaffold protein binding,keratin filament binding	cytoplasm,peroxisome,cytosol,cytoskeleton,intermediate filament,plasma membrane,focal adhesion,extracellular matrix,cell leading edge,cell projection,neuron projection,type III intermediate filament,extracellular exosome	sp	1	3	uniprot_mouse_proteome	>sp|P20152|VIME_MOUSE Vimentin OS=Mus musculus GN=Vim PE=1 SV=3	16	17
Q9D832	Dnajb4	Q9D832	DNJB4_MOUSE	DnaJ homolog subfamily B member 4	TRUE	DC12/HFD	DC12	HFD	24	Q9D832	132482	180816	0.448729	0.448729	36.4838	1.36484	0	0.000525287	0.00145897	16.5671	0.110547	Mus musculus	0.139	37781.8	protein folding,positive regulation of ATPase activity	ATPase activator activity,unfolded protein binding,chaperone binding	cytosol,plasma membrane,extracellular exosome	sp	1	1	uniprot_mouse_proteome	>sp|Q9D832|DNJB4_MOUSE DnaJ homolog subfamily B member 4 OS=Mus musculus GN=Dnajb4 PE=1 SV=1	4	4
Q8R0F9	Sec14l4	Q8R0F9	S14L4_MOUSE	SEC14-like protein 4	TRUE	DC12/HFD	DC12	HFD	102	Q8R0F9	2.41477e+06	1.76967e+06	-0.448411	0.448411	-26.715	0.73285	0	4.04106e-07	2.58217e-06	95.6314	0.0662032	Mus musculus	0.372	46053.1	transport	molecular_function,transporter activity,lipid binding	cellular_component,intracellular,integral component of membrane	sp	1	1	uniprot_mouse_proteome	>sp|Q8R0F9|S14L4_MOUSE SEC14-like protein 4 OS=Mus musculus GN=Sec14l4 PE=1 SV=1	12	17
B1ARW4;Q99LY9	Ndufs5	B1ARW4;Q99LY9	B1ARW4_MOUSE;NDUS5_MOUSE	NADH dehydrogenase [ubiquinone] iron-sulfur protein 5 (Fragment);NADH dehydrogenase [ubiquinone] iron-sulfur protein 5	TRUE	DC12/HFD	DC12	HFD	54	B1ARW4;Q99LY9	1.63326e+06	2.22842e+06	0.448265	0.448265	36.4398	1.3644	0	0.00208621	0.00458602	50.5963	0.0891418	Mus musculus	59.3%;50.9%	10908.79;12647.68	;mitochondrial respiratory chain complex I assembly,oxidation-reduction process	;molecular_function	;mitochondrion,mitochondrial respiratory chain complex I,mitochondrial intermembrane space	tr;sp	1	1;3	uniprot_mouse_proteome	>tr|B1ARW4|B1ARW4_MOUSE NADH dehydrogenase [ubiquinone] iron-sulfur protein 5 (Fragment) OS=Mus musculus GN=Ndufs5 PE=1 SV=1;>sp|Q99LY9|NDUS5_MOUSE NADH dehydrogenase [ubiquinone] iron-sulfur protein 5 OS=Mus musculus GN=Ndufs5 PE=1 SV=3	6	9
Q9CRA7	Atp5s	Q9CRA7	ATP5S_MOUSE	ATP synthase subunit s, mitochondrial	TRUE	DC12/HFD	DC12	HFD	12	Q9CRA7	60930.7	83043.3	0.446693	0.446693	36.2913	1.36291	0	0.0313547	0.0419174	6.66125	0.111959	Mus musculus	0.095	23275.1	ATP biosynthetic process,proton transport	metal ion binding	mitochondrion,mitochondrial inner membrane,proton-transporting ATP synthase complex, coupling factor F(o)	sp	1	1	uniprot_mouse_proteome	>sp|Q9CRA7|ATP5S_MOUSE ATP synthase subunit s, mitochondrial OS=Mus musculus GN=Atp5s PE=1 SV=1	2	2
P29788	Vtn	P29788	VTNC_MOUSE	Vitronectin	TRUE	DC12/HFD	DC12	HFD	42	P29788	470051	345277	-0.445063	0.445063	-26.5448	0.734552	0	0.000276598	0.00083757	30.8578	0.105527	Mus musculus	0.178	54849	receptor-mediated endocytosis,immune response,cell-matrix adhesion,positive regulation of cell-substrate adhesion,negative regulation of endopeptidase activity,positive regulation of smooth muscle cell migration,extracellular matrix organization,positive regulation of protein binding,cell adhesion mediated by integrin,endodermal cell differentiation,positive regulation of receptor-mediated endocy…	scavenger receptor activity,integrin binding,collagen binding,heparin binding,polysaccharide binding,identical protein binding,extracellular matrix binding	proteinaceous extracellular matrix,basement membrane,extracellular space,endoplasmic reticulum,Golgi lumen,extracellular matrix,intracellular membrane-bounded organelle,rough endoplasmic reticulum lumen,extracellular exosome,blood microparticle	sp	1	2	uniprot_mouse_proteome	>sp|P29788|VTNC_MOUSE Vitronectin OS=Mus musculus GN=Vtn PE=1 SV=2	5	7
Q9D517	Agpat3	Q9D517	PLCC_MOUSE	1-acyl-sn-glycerol-3-phosphate acyltransferase gamma	TRUE	DC12/HFD	DC12	HFD	48	Q9D517	443535	603438	0.444158	0.444158	36.052	1.36052	0	8.31358e-05	0.00030879	36.089	0.122138	Mus musculus	0.144	43295.8	CDP-diacylglycerol biosynthetic process	1-acylglycerol-3-phosphate O-acyltransferase activity,lysophosphatidic acid acyltransferase activity	nuclear envelope,endoplasmic reticulum,endoplasmic reticulum membrane,plasma membrane,membrane,integral component of membrane	sp	1	2	uniprot_mouse_proteome	>sp|Q9D517|PLCC_MOUSE 1-acyl-sn-glycerol-3-phosphate acyltransferase gamma OS=Mus musculus GN=Agpat3 PE=1 SV=2	8	8
B6CI26;Q8BZ09	Slc25a21	B6CI26;Q8BZ09	B6CI26_MOUSE;ODC_MOUSE	Mitochondrial 2-oxodicarboxylate carrier	TRUE	DC12/HFD	DC12	HFD	42	B6CI26;Q8BZ09	442256	601680	0.444113	0.444113	36.0477	1.36048	0	9.22915e-05	0.000335363	39.6951	0.0745437	Mus musculus	21%;21.5%	34350.07;33228.89	;dicarboxylic acid transport,mitochondrial transport	;dicarboxylic acid transmembrane transporter activity	;mitochondrion,mitochondrial inner membrane,integral component of membrane	tr;sp	1	1	uniprot_mouse_proteome	>tr|B6CI26|B6CI26_MOUSE Mitochondrial 2-oxodicarboxylate carrier OS=Mus musculus GN=Slc25a21 PE=1 SV=1;>sp|Q8BZ09|ODC_MOUSE Mitochondrial 2-oxodicarboxylate carrier OS=Mus musculus GN=Slc25a21 PE=1 SV=1	7	7
A2AUD5;Q3TAI4;Q9CYZ2	Tpd52l2	A2AUD5;Q3TAI4;Q9CYZ2	A2AUD5_MOUSE;Q3TAI4_MOUSE;TPD54_MOUSE	Tumor protein D54;Tumor protein D52-like 2, isoform CRA_c;Tumor protein D54	TRUE	DC12/HFD	DC12	HFD	48	A2AUD5;Q3TAI4;Q9CYZ2	439978	323472	-0.44379	0.44379	-26.4799	0.735201	0	0.000958082	0.0023763	45.9182	0.0813226	Mus musculus	35.4%;39.3%;36.8%	25067.08;22466.08;24042.93	;;biological_process	;;RNA binding,protein homodimerization activity,protein heterodimerization activity	;;cytoplasm,perinuclear region of cytoplasm	tr;tr;sp	1	1	uniprot_mouse_proteome	>tr|A2AUD5|A2AUD5_MOUSE Tumor protein D54 OS=Mus musculus GN=Tpd52l2 PE=1 SV=1;>tr|Q3TAI4|Q3TAI4_MOUSE Tumor protein D52-like 2, isoform CRA_c OS=Mus musculus GN=Tpd52l2 PE=1 SV=1;>sp|Q9CYZ2|TPD54_MOUSE Tumor protein D54 OS=Mus musculus GN=Tpd52l2 PE=1 SV=1	7	8
Q9CQ54	Ndufc2	Q9CQ54	NDUC2_MOUSE	NADH dehydrogenase [ubiquinone] 1 subunit C2	TRUE	DC12/HFD	DC12	HFD	36	Q9CQ54	479522	652201	0.443719	0.443719	36.0106	1.36011	0	0.000643868	0.00172461	31.685	0.0903176	Mus musculus	0.342	14163.7	mitochondrial electron transport, NADH to ubiquinone,mitochondrial respiratory chain complex I assembly,positive regulation of ATP metabolic process	NADH dehydrogenase (ubiquinone) activity	cytoplasm,mitochondrion,mitochondrial inner membrane,mitochondrial respiratory chain complex I,integral component of membrane	sp	1	1	uniprot_mouse_proteome	>sp|Q9CQ54|NDUC2_MOUSE NADH dehydrogenase [ubiquinone] 1 subunit C2 OS=Mus musculus GN=Ndufc2 PE=1 SV=1	5	6
G3X973;Q8R4Y4;Q8R4Y4-2	Stab1	G3X973;Q8R4Y4;Q8R4Y4-2	G3X973_MOUSE;STAB1_MOUSE;STAB1_MOUSE	Stabilin 1, isoform CRA_a;Stabilin-1;Isoform 2 of Stabilin-1	TRUE	DC12/HFD	DC12	HFD	36	G3X973;Q8R4Y4;Q8R4Y4-2	83490.7	61414.6	-0.443035	0.443035	-26.4414	0.735586	0	0.00935755	0.0154898	28.1768	0.123717	Mus musculus	2.9%;2.9%;2.9%-2	276472.74;276256.55;276256.55-2	;receptor-mediated endocytosis,inflammatory response,cell adhesion,cell-cell signaling,negative regulation of angiogenesis,defense response to bacterium;	;low-density lipoprotein receptor activity,scavenger receptor activity,calcium ion binding,hyaluronic acid binding,low-density lipoprotein particle binding;	;cytoplasm,integral component of plasma membrane;	tr;sp;sp	1;1;	1;1;	uniprot_mouse_proteome	>tr|G3X973|G3X973_MOUSE Stabilin 1, isoform CRA_a OS=Mus musculus GN=Stab1 PE=1 SV=1;>sp|Q8R4Y4|STAB1_MOUSE Stabilin-1 OS=Mus musculus GN=Stab1 PE=1 SV=1;>sp|Q8R4Y4-2|STAB1_MOUSE Isoform 2 of Stabilin-1 OS=Mus musculus GN=Stab1	6	6
A0A075B5P6;A0A075B6A0;P01872;P01872-2	Ighm	A0A075B5P6;A0A075B6A0;P01872;P01872-2	A0A075B5P6_MOUSE;A0A075B6A0_MOUSE;IGHM_MOUSE;IGHM_MOUSE	Ig mu chain C region (Fragment);Ig mu chain C region (Fragment);Ig mu chain C region;Isoform 2 of Ig mu chain C region	TRUE	DC12/HFD	DC12	HFD	78	A0A075B5P6;A0A075B6A0;P01872;P01872-2	2.12374e+06	1.56241e+06	-0.442837	0.442837	-26.4313	0.735687	0	5.85125e-05	0.000228002	63.4633	0.0789961	Mus musculus	31.4%;30%;31.5%;31.5%-2	NaN;NaN;49971.97;49971.97-2	;;activation of MAPK activity,B cell affinity maturation,humoral immune response mediated by circulating immunoglobulin,regulation of immunoglobulin production,phagocytosis, recognition,phagocytosis, engulfment,complement activation, classical pathway,immunoglobulin mediated immune response,antigen processing and presentation,regulation of cell morphogenesis,positive regulation of B cell prolifer…	;;antigen binding,transmembrane signaling receptor activity,protein binding,immunoglobulin receptor binding,identical protein binding;	;;extracellular space,cytosol,plasma membrane,external side of plasma membrane,cell surface,membrane,integral component of membrane,B cell receptor complex,immunoglobulin complex, circulating,perinuclear region of cytoplasm,blood microparticle;	tr;tr;sp;sp	1;1;1;	1;2;2;	uniprot_mouse_proteome	>tr|A0A075B5P6|A0A075B5P6_MOUSE Ig mu chain C region (Fragment) OS=Mus musculus GN=Ighm PE=1 SV=1;>tr|A0A075B6A0|A0A075B6A0_MOUSE Ig mu chain C region (Fragment) OS=Mus musculus GN=Ighm PE=1 SV=2;>sp|P01872|IGHM_MOUSE Ig mu chain C region OS=Mus musculus GN=Ighm PE=1 SV=2;>sp|P01872-2|IGHM_MOUSE Isoform 2 of Ig mu chain C region OS=Mus musculus GN=Ighm	12	13
A0A0J9YU79	Khk	A0A0J9YU79	A0A0J9YU79_MOUSE	Ketohexokinase	TRUE	DC12/HFD	DC12	HFD	114	A0A0J9YU79	10197632	7.5033e+06	-0.442636	0.442636	-26.4211	0.735789	0	4.29306e-05	0.000173953	111.996	0.0663297	Mus musculus	0.644	32740.3				tr	1	1	uniprot_mouse_proteome	>tr|A0A0J9YU79|A0A0J9YU79_MOUSE Ketohexokinase OS=Mus musculus GN=Khk PE=1 SV=1	13	19
G3X8T2;H3BIW0;Q0P678	Zc3h18	G3X8T2;H3BIW0;Q0P678	G3X8T2_MOUSE;H3BIW0_MOUSE;ZCH18_MOUSE	RIKEN cDNA 5830416A07, isoform CRA_c;Zinc finger CCCH domain-containing protein 18;Zinc finger CCCH domain-containing protein 18	TRUE	DC12/HFD	DC12	HFD	24	G3X8T2;H3BIW0;Q0P678	32312.9	23791.2	-0.441684	0.441684	-26.3725	0.736275	0	0.00980975	0.015958	21.0399	0.0913533	Mus musculus	8.5%;8.7%;8.8%	108230.92;106141.8;105693.88	;;biological_process	;;RNA binding,metal ion binding	;;nuclear speck,protein complex	tr;tr;sp	1	1	uniprot_mouse_proteome	>tr|G3X8T2|G3X8T2_MOUSE RIKEN cDNA 5830416A07, isoform CRA_c OS=Mus musculus GN=Zc3h18 PE=1 SV=1;>tr|H3BIW0|H3BIW0_MOUSE Zinc finger CCCH domain-containing protein 18 OS=Mus musculus GN=Zc3h18 PE=1 SV=1;>sp|Q0P678|ZCH18_MOUSE Zinc finger CCCH domain-containing protein 18 OS=Mus musculus GN=Zc3h18 PE=1 SV=1	4	4
Q62093	Srsf2	Q62093	SRSF2_MOUSE	Serine/arginine-rich splicing factor 2	TRUE	DC12/HFD	DC12	HFD	30	Q62093	988101	728123	-0.440476	0.440476	-26.3109	0.736891	0	0.000143718	0.000487026	26.8483	0.0841199	Mus musculus	0.217	25476.3	mitotic cell cycle,regulation of alternative mRNA splicing, via spliceosome,mRNA processing,RNA splicing,response to vitamin E	RNA binding,protein kinase C binding,protein binding,pre-mRNA binding	nucleus,spliceosomal complex,cytosol,nuclear speck,interchromatin granule,extracellular exosome	sp	1	4	uniprot_mouse_proteome	>sp|Q62093|SRSF2_MOUSE Serine/arginine-rich splicing factor 2 OS=Mus musculus GN=Srsf2 PE=1 SV=4	4	5
Q3UW64;Q91WG8	Gne	Q3UW64;Q91WG8	Q3UW64_MOUSE;GLCNE_MOUSE	Bifunctional UDP-N-acetylglucosamine 2-epimerase/N-acetylmannosamine kinase	TRUE	DC12/HFD	DC12	HFD	168	Q3UW64;Q91WG8	1.92231e+06	1416605	-0.440407	0.440407	-26.3073	0.736927	0	4.58619e-12	6.8475e-11	161.383	0.0435737	Mus musculus	36%;37.5%	82889.82;79198.59	;N-acetylglucosamine biosynthetic process,UDP-N-acetylglucosamine metabolic process,N-acetylneuraminate metabolic process,carbohydrate phosphorylation	;catalytic activity,hydrolase activity, hydrolyzing O-glycosyl compounds,ATP binding,N-acylmannosamine kinase activity,metal ion binding	;cytoplasm	tr;sp	1	1	uniprot_mouse_proteome	>tr|Q3UW64|Q3UW64_MOUSE Bifunctional UDP-N-acetylglucosamine 2-epimerase/N-acetylmannosamine kinase OS=Mus musculus GN=Gne PE=1 SV=1;>sp|Q91WG8|GLCNE_MOUSE Bifunctional UDP-N-acetylglucosamine 2-epimerase/N-acetylmannosamine kinase OS=Mus musculus GN=Gne PE=1 SV=1	23	28
Q7TMM9	Tubb2a	Q7TMM9	TBB2A_MOUSE	Tubulin beta-2A chain	TRUE	DC12/HFD	DC12	HFD	90	Q7TMM9	2758959	2.03405e+06	-0.439767	0.439767	-26.2746	0.737254	0	0.000799362	0.00204311	85.5774	0.0786697	Mus musculus	0.276	49907	cytoskeleton organization,microtubule-based process	GTPase activity,structural constituent of cytoskeleton,GTP binding	nucleus,cytoplasm,microtubule,microtubule cytoskeleton,extracellular exosome,extracellular vesicle	sp	1	1	uniprot_mouse_proteome	>sp|Q7TMM9|TBB2A_MOUSE Tubulin beta-2A chain OS=Mus musculus GN=Tubb2a PE=1 SV=1	8	15
Q9WV54	Asah1	Q9WV54	ASAH1_MOUSE	Acid ceramidase	TRUE	DC12/HFD	DC12	HFD	12	Q9WV54	54934.6	74499	0.439506	0.439506	35.614	1.35614	0	0.0281928	0.0383361	8.09723	0.137426	Mus musculus	0.079	44669.6	lipid metabolic process	ceramidase activity	extracellular space,lysosome,extracellular exosome	sp	1	1	uniprot_mouse_proteome	>sp|Q9WV54|ASAH1_MOUSE Acid ceramidase OS=Mus musculus GN=Asah1 PE=1 SV=1	2	2
Q99N15	Hsd17b10	Q99N15	Q99N15_MOUSE	17beta-hydroxysteroid dehydrogenase type 10/short chain L-3-hydroxyacyl-CoA dehydrogenase	TRUE	DC12/HFD	DC12	HFD	30	Q99N15	2.92454e+06	3965716	0.439372	0.439372	35.6014	1.35601	0	4.55024e-07	2.87103e-06	27.9099	0.0468449	Mus musculus	0.211	27273.6				tr	1	1	uniprot_mouse_proteome	>tr|Q99N15|Q99N15_MOUSE 17beta-hydroxysteroid dehydrogenase type 10/short chain L-3-hydroxyacyl-CoA dehydrogenase OS=Mus musculus GN=Hsd17b10 PE=1 SV=1	4	5
P27601	Gna13	P27601	GNA13_MOUSE	Guanine nucleotide-binding protein subunit alpha-13	TRUE	DC12/HFD	DC12	HFD	18	P27601	103389	76272.2	-0.438852	0.438852	-26.2278	0.737722	0	0.000787568	0.00201639	14.6261	0.0936781	Mus musculus	0.066	44054.6	angiogenesis,patterning of blood vessels,in utero embryonic development,G-protein coupled receptor signaling pathway,adenylate cyclase-activating G-protein coupled receptor signaling pathway,positive regulation of cytosolic calcium ion concentration,Rho protein signal transduction,regulation of cell shape,cell differentiation,platelet activation,regulation of cell migration,activation of phosphol…	GTPase activity,signal transducer activity,protein binding,GTP binding,G-protein beta/gamma-subunit complex binding,type 1 angiotensin receptor binding,D5 dopamine receptor binding,metal ion binding	nucleus,cytosol,heterotrimeric G-protein complex,plasma membrane,focal adhesion,membrane,brush border membrane,melanosome,extracellular exosome	sp	1	1	uniprot_mouse_proteome	>sp|P27601|GNA13_MOUSE Guanine nucleotide-binding protein subunit alpha-13 OS=Mus musculus GN=Gna13 PE=1 SV=1	3	3
Q5M8N4;Q5M8N4-2	Sdr39u1	Q5M8N4;Q5M8N4-2	D39U1_MOUSE	Epimerase family protein SDR39U1;Isoform 2 of Epimerase family protein SDR39U1	TRUE	DC12/HFD	DC12	HFD	36	Q5M8N4;Q5M8N4-2	127807	173078	0.437463	0.437463	35.4221	1.35422	0	0.000985781	0.00243698	33.9771	0.097718	Mus musculus	26.9%;26.9%-2	32994.8;32994.8-2	biological_process,oxidation-reduction process;	molecular_function,oxidoreductase activity,coenzyme binding;	nucleus;	sp	1;	1;	uniprot_mouse_proteome	>sp|Q5M8N4|D39U1_MOUSE Epimerase family protein SDR39U1 OS=Mus musculus GN=Sdr39u1 PE=1 SV=1;>sp|Q5M8N4-2|D39U1_MOUSE Isoform 2 of Epimerase family protein SDR39U1 OS=Mus musculus GN=Sdr39u1	6	6
Q8VCU2	Gpld1	Q8VCU2	Q8VCU2_MOUSE	Glycosylphosphatidylinositol specific phospholipase D1	TRUE	DC12/HFD	DC12	HFD	36	Q8VCU2	269497	199275	-0.435509	0.435509	-26.0567	0.739433	0	0.00790263	0.0135422	28.502	0.108767	Mus musculus	0.105	93623.6				tr	1	1	uniprot_mouse_proteome	>tr|Q8VCU2|Q8VCU2_MOUSE Glycosylphosphatidylinositol specific phospholipase D1 OS=Mus musculus GN=Gpld1 PE=1 SV=1	6	6
F6Q8D3;Q9QZW0	Atp11c	F6Q8D3;Q9QZW0	F6Q8D3_MOUSE;AT11C_MOUSE	Phospholipid-transporting ATPase;Phospholipid-transporting ATPase 11C	TRUE	DC12/HFD	DC12	HFD	156	F6Q8D3;Q9QZW0	1.92282e+06	1.4224e+06	-0.434895	0.434895	-26.0252	0.739748	0	6.1143e-09	5.45584e-08	116.448	0.0603829	Mus musculus	23.7%;23.7%	129111.91;129240.07	;pre-B cell differentiation,phospholipid translocation,positive regulation of B cell differentiation	;magnesium ion binding,phospholipid-translocating ATPase activity,ATP binding	;lysosomal membrane,endoplasmic reticulum,endoplasmic reticulum membrane,plasma membrane,integral component of membrane,recycling endosome	tr;sp	1	1;2	uniprot_mouse_proteome	>tr|F6Q8D3|F6Q8D3_MOUSE Phospholipid-transporting ATPase OS=Mus musculus GN=Atp11c PE=1 SV=1;>sp|Q9QZW0|AT11C_MOUSE Phospholipid-transporting ATPase 11C OS=Mus musculus GN=Atp11c PE=1 SV=2	22	26
Q99JY8	Plpp3	Q99JY8	PLPP3_MOUSE	Phospholipid phosphatase 3	TRUE	DC12/HFD	DC12	HFD	18	Q99JY8	196856	145752	-0.433628	0.433628	-25.9603	0.740397	0	0.0397945	0.0502597	9.38051	0.110252	Mus musculus	0.112	35216.1	blood vessel development,gastrulation with mouth forming second,negative regulation of protein phosphorylation,phospholipid metabolic process,cell adhesion,regulation of Wnt signaling pathway,homotypic cell-cell adhesion,canonical Wnt signaling pathway involved in positive regulation of endothelial cell migration,canonical Wnt signaling pathway involved in positive regulation of cell-cell adhesio…	integrin binding,phosphatidate phosphatase activity,sphingosine-1-phosphate phosphatase activity,lipid phosphatase activity	endoplasmic reticulum membrane,Golgi apparatus,plasma membrane,integral component of plasma membrane,extracellular exosome	sp	1	1	uniprot_mouse_proteome	>sp|Q99JY8|PLPP3_MOUSE Phospholipid phosphatase 3 OS=Mus musculus GN=Plpp3 PE=1 SV=1	3	3
P35492	Hal	P35492	HUTH_MOUSE	Histidine ammonia-lyase	TRUE	DC12/HFD	DC12	HFD	228	P35492	5.16185e+06	3.82361e+06	-0.432951	0.432951	-25.9255	0.740745	0	1.42422e-11	1.95247e-10	210.757	0.0550146	Mus musculus	0.546	72257.9	histidine catabolic process,histidine catabolic process to glutamate and formamide,histidine catabolic process to glutamate and formate	histidine ammonia-lyase activity	cytoplasm	sp	1	1	uniprot_mouse_proteome	>sp|P35492|HUTH_MOUSE Histidine ammonia-lyase OS=Mus musculus GN=Hal PE=1 SV=1	25	38
Q9D142	Nudt14	Q9D142	NUD14_MOUSE	Uridine diphosphate glucose pyrophosphatase	TRUE	DC12/HFD	DC12	HFD	12	Q9D142	84353.7	62526	-0.431995	0.431995	-25.8764	0.741236	0	0.0097396	0.0158698	9.89042	0.0750665	Mus musculus	0.108	24443.7		UDP-sugar diphosphatase activity,identical protein binding,metal ion binding,ADP-ribose diphosphatase activity	cytoplasm,extracellular exosome	sp	1	1	uniprot_mouse_proteome	>sp|Q9D142|NUD14_MOUSE Uridine diphosphate glucose pyrophosphatase OS=Mus musculus GN=Nudt14 PE=1 SV=1	2	2
P26443	Glud1	P26443	DHE3_MOUSE	Glutamate dehydrogenase 1, mitochondrial	TRUE	DC12/HFD	DC12	HFD	306	P26443	45430852	33686156	-0.431517	0.431517	-25.8518	0.741482	0	2.52096e-20	1.02746e-18	265.014	0.0344696	Mus musculus	0.513	61336.8	glutamate biosynthetic process,glutamate catabolic process,glutamine metabolic process,long-term memory,response to aluminum ion,cerebellum development,positive regulation of insulin secretion,oxidation-reduction process,tricarboxylic acid metabolic process	glutamate dehydrogenase (NAD+) activity,glutamate dehydrogenase [NAD(P)+] activity,protein binding,ATP binding,GTP binding,enzyme binding,ADP binding,NAD+ binding,leucine binding	cytoplasm,mitochondrion,mitochondrial inner membrane,mitochondrial matrix	sp	1	1	uniprot_mouse_proteome	>sp|P26443|DHE3_MOUSE Glutamate dehydrogenase 1, mitochondrial OS=Mus musculus GN=Glud1 PE=1 SV=1	28	51
P43275	Hist1h1a	P43275	H11_MOUSE	Histone H1.1	TRUE	DC12/HFD	DC12	HFD	12	P43275	85308.1	63260.9	-0.431369	0.431369	-25.8442	0.741558	0	0.000511659	0.0014315	9.79364	0.0593113	Mus musculus	0.15	21785.1	nucleosome assembly,spermatogenesis,positive regulation of receptor-mediated endocytosis	DNA binding,protein binding,heparin binding,chromatin DNA binding	nucleosome,nucleus,nuclear euchromatin,cell surface,vesicle	sp	1	2	uniprot_mouse_proteome	>sp|P43275|H11_MOUSE Histone H1.1 OS=Mus musculus GN=Hist1h1a PE=1 SV=2	2	2
Q3UMR5	Mcu	Q3UMR5	MCU_MOUSE	Calcium uniporter protein, mitochondrial	TRUE	DC12/HFD	DC12	HFD	24	Q3UMR5	36582.5	49314.4	0.430854	0.430854	34.8032	1.34803	0	0.0152089	0.0231993	19.7175	0.120151	Mus musculus	0.157	39681.6	mitochondrial calcium ion transport,calcium-mediated signaling,positive regulation of insulin secretion,protein complex oligomerization,calcium ion transmembrane import into mitochondrion,glucose homeostasis,positive regulation of mitochondrial calcium ion concentration	calcium channel activity,protein binding,uniporter activity,identical protein binding	mitochondrion,mitochondrial inner membrane,integral component of mitochondrial inner membrane,calcium channel complex,uniplex complex	sp	1	2	uniprot_mouse_proteome	>sp|Q3UMR5|MCU_MOUSE Calcium uniporter protein, mitochondrial OS=Mus musculus GN=Mcu PE=1 SV=2	4	4
Q9DCD0	Pgd	Q9DCD0	6PGD_MOUSE	6-phosphogluconate dehydrogenase, decarboxylating	TRUE	DC12/HFD	DC12	HFD	102	Q9DCD0	1.84945e+06	2.49306e+06	0.430821	0.430821	34.8001	1.348	0	2.28042e-06	1.27839e-05	96.4003	0.0518032	Mus musculus	0.36	53247.2	pentose-phosphate shunt,pentose-phosphate shunt, oxidative branch,pentose biosynthetic process,D-gluconate metabolic process,oxidation-reduction process	phosphogluconate dehydrogenase (decarboxylating) activity	nucleus,cytoplasm,extracellular exosome	sp	1	3	uniprot_mouse_proteome	>sp|Q9DCD0|6PGD_MOUSE 6-phosphogluconate dehydrogenase, decarboxylating OS=Mus musculus GN=Pgd PE=1 SV=3	13	17
Q62418;Q62418-2;Q62418-3	Dbnl	Q62418;Q62418-2;Q62418-3	DBNL_MOUSE	Drebrin-like protein;Isoform 2 of Drebrin-like protein;Isoform 3 of Drebrin-like protein	TRUE	DC12/HFD	DC12	HFD	72	Q62418;Q62418-2;Q62418-3	285471	211814	-0.430547	0.430547	-25.802	0.74198	0	0.00619697	0.011125	67.4274	0.0966399	Mus musculus	30%;30%-2;30%-3	48699.57;48699.57-2;48699.57-3	adaptive immune response,receptor-mediated endocytosis,synapse assembly,Rac protein signal transduction,neuron projection morphogenesis,podosome assembly,ruffle assembly,actin filament severing,barbed-end actin filament capping,actin filament bundle assembly;;	actin binding,protein binding,protein C-terminus binding,protein domain specific binding,cadherin binding,actin filament binding;;	Golgi membrane,ruffle,podosome,cytoplasm,early endosome,cytosol,plasma membrane,cell cortex,postsynaptic density,lamellipodium,cell junction,dendrite,clathrin-coated vesicle membrane,extracellular exosome;;	sp	1;;	2;;	uniprot_mouse_proteome	>sp|Q62418|DBNL_MOUSE Drebrin-like protein OS=Mus musculus GN=Dbnl PE=1 SV=2;>sp|Q62418-2|DBNL_MOUSE Isoform 2 of Drebrin-like protein OS=Mus musculus GN=Dbnl;>sp|Q62418-3|DBNL_MOUSE Isoform 3 of Drebrin-like protein OS=Mus musculus GN=Dbnl	10	12
Q924B0	Impa1	Q924B0	Q924B0_MOUSE	Inositol (Myo)-1(Or 4)-monophosphatase 1	TRUE	DC12/HFD	DC12	HFD	48	Q924B0	692823	514405	-0.429584	0.429584	-25.7524	0.742476	0	0.00453389	0.00856779	28.3612	0.126725	Mus musculus	0.372	30429.2				tr	1	1	uniprot_mouse_proteome	>tr|Q924B0|Q924B0_MOUSE Inositol (Myo)-1(Or 4)-monophosphatase 1 OS=Mus musculus GN=Impa1 PE=1 SV=1	8	8
P13020	Gsn	P13020	GELS_MOUSE	Gelsolin	TRUE	DC12/HFD	DC12	HFD	84	P13020	617613	458693	-0.429174	0.429174	-25.7313	0.742687	0	0.000125075	0.000440684	80.5777	0.0893826	Mus musculus	0.238	85941.6	phagocytosis, engulfment,aging,positive regulation of gene expression,oligodendrocyte development,striated muscle atrophy,vesicle-mediated transport,actin filament polymerization,protein destabilization,tissue regeneration,sequestering of actin monomers,actin nucleation,response to ethanol,negative regulation of viral entry into host cell,phosphatidylinositol-mediated signaling,actin filament sev…	actin binding,calcium ion binding,protein binding,protein domain specific binding,myosin II binding,actin filament binding	ruffle,podosome,extracellular region,extracellular space,cytoplasm,cytosol,plasma membrane,focal adhesion,sarcoplasm,lamellipodium,actin cap,cortical actin cytoskeleton,myelin sheath,perinuclear region of cytoplasm,extracellular exosome,blood microparticle,nucleus	sp	1	3	uniprot_mouse_proteome	>sp|P13020|GELS_MOUSE Gelsolin OS=Mus musculus GN=Gsn PE=1 SV=3	14	14
P51881	Slc25a5	P51881	ADT2_MOUSE	ADP/ATP translocase 2	TRUE	DC12/HFD	DC12	HFD	192	P51881	23648844	31833650	0.428783	0.428783	34.6098	1.3461	0	2.572e-05	0.000109875	158.504	0.0917956	Mus musculus	0.503	32931.3	chromosome segregation,positive regulation of cell proliferation,ADP transport,ATP transport,regulation of mitochondrial membrane permeability,transmembrane transport,negative regulation of mitochondrial outer membrane permeabilization involved in apoptotic signaling pathway,cellular response to leukemia inhibitory factor	RNA binding,ATP:ADP antiporter activity,ubiquitin protein ligase binding	nucleus,mitochondrion,mitochondrial inner membrane,membrane,integral component of membrane,extracellular matrix,mitochondrial nucleoid,myelin sheath,membrane raft,extracellular exosome,MMXD complex	sp	1	3	uniprot_mouse_proteome	>sp|P51881|ADT2_MOUSE ADP/ATP translocase 2 OS=Mus musculus GN=Slc25a5 PE=1 SV=3	18	32
Q8JZU2	Slc25a1	Q8JZU2	TXTP_MOUSE	Tricarboxylate transport protein, mitochondrial	TRUE	DC12/HFD	DC12	HFD	60	Q8JZU2	2.56075e+06	3.44692e+06	0.428739	0.428739	34.6057	1.34606	0	0.0025685	0.00537959	40.7788	0.184681	Mus musculus	0.267	33931.5	mitochondrial transport,mitochondrial citrate transport,transmembrane transport	citrate transmembrane transporter activity	nucleus,mitochondrion,mitochondrial inner membrane,integral component of membrane,extracellular exosome	sp	1	1	uniprot_mouse_proteome	>sp|Q8JZU2|TXTP_MOUSE Tricarboxylate transport protein, mitochondrial OS=Mus musculus GN=Slc25a1 PE=1 SV=1	7	10
[truncated: 2,243 more rows]

## Sheet: Table 2. Kidney Proteomics
Kidney proteomics
3,231 quantifiable protein groups (with 2+ unique peptides)
340 significantly altered protein groups (q-value < 0.05 and absolute log2(FC) > 0.58)
Significant proteins are shaded in green
[truncated: 3,232 more rows]

## Sheet: Table 3. Heart Proteomics
Heart proteomics
1,622 quantifiable protein groups (with 2+ unique peptides)
12 significantly altered protein groups (q-value < 0.05 and absolute log2(FC) > 0.58)
Significant proteins are shaded in green
[truncated: 1,623 more rows]

## Sheet: Table 4. Muscle Proteomics
Muscle proteomics
1,164 quantifiable protein groups (with 2+ unique peptides)
116 significantly altered protein groups (q-value < 0.05 and absolute log2(FC) > 0.58)
[truncated: 1,166 more rows]

## Sheet: Table 5. Brain Proteomics
Brain proteomics
[truncated: 4,027 more rows]

## Sheet: Table 6. Significant Pathways
Pathways with Q<0.01 by DAVID analysis, DC12/HFD
[truncated: 40 more rows]

[truncated: 7 more sheets: Table 7. Liver Succinylomics, Table 8. Kidney Succinylomics, Table 9. Serum Plasmalogens, Table 10. Serum Bile Acids, Table 11. DIA isolation scheme, Table 12. ACOX1 ddPCR primers., Table 13. LC-PRM isolation list]
