# Supplementary material for: Dietary dicarboxylic acids provide a nonstorable alternative fat source that protects mice against obesity
Source: J Clin Invest. 2024 Apr 30;134(12):e174186. doi: 10.1172/JCI174186 (PMC11178532; doi:10.1172/JCI174186)
Supplement: Supporting data values [file jci-134-174186-s054.xlsx]

## Sheet: Figure 1a
Days	HFD			DC12
2	3.2	0.09	5	1.4	0.04	5
5	2.4	0.1	5	2	0.04	5
8	2.5	0.31	5	2.7	0.21	5
12	2.5	0.01	5	2.5	0.12	5
14	2.7	0.08	5	2.4	0.26	5
16	2.6	0.28	5	2.6	0.31	5
19	2.4	0.25	5	2.3	0.05	5
22	2.3	0.21	5	2.5	0.12	5
25	2.4	0.02	5	2.8	0.06	5
27	2.4	0.09	5	2.2	0.29	5
29	2.8	0.01	5	2.7	0.07	5
32	2.4	0.2	5	2.6	0.13	5
34	2.6	0.14	5	2.6	0.13	5
36	2	0.16	5	2.8	0.31	5

## Sheet: Figure 1b
Days	HFD			DC12
0	25	1.1	5	25.4	3	5
2	25	0.8	5	23.8	2.5	5
5	25.4	0.7	5	24	2.4	5
8	25.9	0.9	5	24.6	2.2	5
12	26.2	0.8	5	24.6	2.2	5
14	26.9	0.7	5	24.6	1.9	5
16	27.6	0.9	5	24.5	1.9	5
19	27.8	0.9	5	24.5	1.8	5
22	28.1	1	5	24.7	1.6	5
25	28.3	1	5	25.5	1.8	5
27	28.8	0.8	5	25.7	1.8	5
29	29.7	0.9	5	25.8	1.8	5
32	30.2	1	5	26.8	2	5
34	30.4	0.5	5	26.5	1.9	5
36	30.5	0.8	5	27	1.8	5

## Sheet: Figure 1c
	HFD												DC12
0 wk	3.17	3.62	3.43	3.86									2.97	3.38	4.78	3.73
5 wk	7.11	6.14	6.58	10.59	7.16	9.31	8.05	8.05	11.79				4.34	4.82	5.17	4.75	5.26	5.67	5.43	6.39	6.41	5.35
9 wk	11.29	14.68	6.08	12.57	9.19	7.52	9.525	8.635	9.76	14.865			7.02	7.27	5.74	7.29	5.61	5.72	6.37	7.76	7.81	5.29

## Sheet: Figure 1d
	HFD												DC12
0 wk	18.23	20.5	18.99	20.08									20.46	18.37	20.37	20.77
5 wk	19.51	19.76	19.76	20.8	20.86	20.29	22.5	22.2	20.94	23.66			18.68	20.41	19.785	19.81	20.12	19.73	19.81	20.04	23.01	21.56
9 wk	19.54	20.185	19.55	20.945	22.98	21.58	23.11	24.94	21.17	20.54			18.77	20.75	19.89	19.89	23.09	21.62	19.84	21.31	21.04	21.58

## Sheet: Figure 1e
HFD	DC12
0.7577	0.3021
0.6745	0.3064
0.465	0.3417
0.7285	0.4125
0.547	0.1951
0.602	0.442
0.592	0.447
0.787	0.302
	0.264

## Sheet: Figure 1f
HFD	DC12	Chow
26.05	27.2	28.6
25.9	25.3	23
26.8	26.8	26.8
26.7	25.9	28.5
25.9	24.1	27
27.9	23	24.9
		24.1
		28.4

## Sheet: Figure 1g
VO2													VCO2
Hours	HFD			DC12			Chow						Hours	HFD			DC12			Chow
0.5	3.71661		6	3.78946		6	3.15143		8				0.5	3.34951		6	3.44426		6	2.82608		8
1	3.75538		6	4.07602		6	3.50269		8				1	3.45477		6	3.58297		6	3.10305		8
1.5	4.02108		6	3.88728		6	3.54436		8				1.5	3.68305		6	3.57917		6	3.15706		8
2	3.56917		6	4.02717		6	3.51038		8				2	3.29597		6	3.69679		6	3.07467		8
2.5	3.53469		6	4.02867		6	3.32018		8				2.5	3.21052		6	3.63112		6	2.95807		8
3	3.43567		6	3.89675		6	3.79797		8				3	3.05347		6	3.50946		6	3.39973		8
3.5	3.71506		6	3.89469		6	3.48957		8				3.5	3.36259		6	3.54134		6	3.07798		8
4	3.70035		6	3.57806		6	3.28999		8				4	3.16589		6	3.25727		6	2.87434		8
4.5	3.74414		6	3.83615		6	3.17175		8				4.5	3.19733		6	3.42406		6	2.76038		8
5	3.73587		6	3.90733		6	3.40643		8				5	3.17608		6	3.45858		6	3.01117		8
5.5	3.59644		6	3.89141		6	3.4346		8				5.5	3.2032		6	3.36445		6	2.93927		8
6	3.90718		6	3.59582		6	3.35002		8				6	3.48748		6	3.12214		6	2.81808		8
6.5	3.81794		6	3.76064		6	3.38882		8				6.5	3.3119		6	3.3079		6	2.87717		8
7	3.7388		6	3.81349		6	3.74179		8				7	3.18047		6	3.34933		6	3.29255		8
7.5	3.58348		6	3.73055		6	3.58682		8				7.5	3.0377		6	3.37552		6	3.08171		8
8	3.69666		6	3.49629		6	3.33964		8				8	3.20557		6	3.00534		6	2.88997		8
8.5	3.66503		6	3.47841		6	3.48486		8				8.5	3.18046		6	2.90985		6	3.03957		8
9	3.541		6	3.94738		6	3.3108		8				9	3.02453		6	3.58403		6	2.83696		8
9.5	3.94498		6	3.47505		6	3.18034		8				9.5	3.51107		6	3.0957		6	2.80795		8
10	3.69137		6	3.54201		6	3.2321		8				10	3.2929		6	3.09388		6	2.88449		8
10.5	3.44783		6	4.02546		6	3.71864		8				10.5	3.05493		6	3.61734		6	3.25261		8
11	3.8836		6	3.79532		6	3.46462		8				11	3.53331		6	3.50049		6	3.0635		8
11.5	3.76404		6	3.9191		6	3.68844		8				11.5	3.36045		6	3.57246		6	3.28827		8
12	4.1725		6	4.70843		6	3.54357		8				12	3.89114		6	4.38499		6	3.14421		8
12.5	4.67911		6	4.73178		6	4.56248		8				12.5	4.33316		6	4.40698		6	4.11223		8
13	4.51202		6	4.38126		6	4.08951		8				13	4.14162		6	4.03238		6	3.61175		8
13.5	4.6281		6	4.33834		6	4.04454		8				13.5	4.1549		6	4.20075		6	3.69527		8
14	4.87944		6	4.81716		6	3.77944		8				14	4.57732		6	4.69049		6	3.49698		8
14.5	4.20627		6	5.19866		6	4.29646		8				14.5	3.82007		6	5.15877		6	4.13069		8
15	4.58509		6	5.24495		6	3.76769		8				15	4.3531		6	5.1622		6	3.61685		8
15.5	4.40627		6	4.88886		6	4.15802		8				15.5	4.17813		6	4.79741		6	4.09792		8
16	4.91267		6	5.09821		6	4.17201		8				16	4.71724		6	4.99557		6	4.12454		8
16.5	5.04031		6	5.10073		6	4.25104		8				16.5	4.77887		6	4.98839		6	4.18726		8
17	4.44199		6	5.18039		6	3.86794		8				17	4.09393		6	5.06435		6	3.80661		8
17.5	4.36364		6	4.88234		6	4.06162		8				17.5	4.18539		6	4.76647		6	3.98745		8
18	4.52582		6	5.21516		6	4.22622		8				18	4.31078		6	5.19616		6	4.18708		8
18.5	4.5259		6	4.90259		6	4.28909		8				18.5	4.22652		6	4.85528		6	4.23948		8
19	4.09821		6	5.03485		6	4.28957		8				19	3.84199		6	4.97811		6	4.20896		8
19.5	4.18967		6	4.79463		6	4.02831		8				19.5	3.96367		6	4.76655		6	3.91954		8
20	4.37573		6	4.81308		6	4.31852		8				20	4.04906		6	4.78928		6	4.19677		8
20.5	4.20544		6	5.09187		6	4.10589		8				20.5	3.95828		6	5.01404		6	3.95494		8
21	4.4023		6	5.01303		6	4.21522		8				21	4.19206		6	4.84838		6	4.10324		8
21.5	4.37535		6	4.22132		6	4.12665		8				21.5	4.12316		6	4.14028		6	3.93064		8
22	4.35752		6	4.32362		6	4.31754		8				22	4.12939		6	4.26957		6	4.08368		8
22.5	4.27753		6	4.79927		6	3.89703		8				22.5	4.03065		6	4.61203		6	3.73154		8
23	3.99174		6	4.54943		6	3.88739		8				23	3.63904		6	4.43117		6	3.71325		8
23.5	3.94588		6	4.30201		6	3.90148		8				23.5	3.74936		6	4.04858		6	3.64631		8
24	4.03943		6	3.95392		6	3.76333		8				24	3.79182		6	3.74302		6	3.51747		8
24.5	3.88326		6	4.30384		6	3.4718		8				24.5	3.56955		6	4.02821		6	3.17092		8
25	3.78864		6	4.14222		6	3.42884		8				25	3.51283		6	3.92164		6	3.07224		8
25.5	3.66553		6	3.90261		6	3.32489		8				25.5	3.50428		6	3.65957		6	2.9415		8
26	3.73353		6	4.28605		6	3.5876		8				26	3.58151		6	4.0282		6	3.19096		8
26.5	3.75198		6	4.0978		6	3.62409		8				26.5	3.5186		6	3.94242		6	3.2624		8
27	3.4663		6	3.61755		6	3.56602		8				27	3.31555		6	3.35552		6	3.1238		8
27.5	3.94087		6	3.92638		6	3.74165		8				27.5	3.79826		6	3.47775		6	3.40776		8
28	3.70347		6	3.90353		6	3.36591		8				28	3.40947		6	3.49293		6	2.98002		8
28.5	3.85298		6	3.95917		6	3.57463		8				28.5	3.58249		6	3.44486		6	3.16034		8
29	3.67627		6	4.0041		6	3.62302		8				29	3.40501		6	3.55273		6	3.14541		8
29.5	3.58916		6	4.13262		6	3.55135		8				29.5	3.17313		6	3.72607		6	3.01901		8
30	3.95586		6	4.09096		6	3.76451		8				30	3.48611		6	3.60739		6	3.33973		8
30.5	3.91948		6	3.83147		6	3.35101		8				30.5	3.43017		6	3.5307		6	2.82391		8
31	3.67546		6	3.54043		6	3.50373		8				31	3.12174		6	3.15302		6	3.05292		8
31.5	3.76105		6	4.08279		6	3.511		8				31.5	3.14157		6	3.66552		6	3.05709		8
32	3.67177		6	3.66572		6	3.58614		8				32	3.22397		6	3.23418		6	3.16807		8
32.5	3.69543		6	3.8071		6	3.4868		8				32.5	3.21228		6	3.28429		6	3.13975		8
33	3.66168		6	4.07385		6	3.31527		8				33	3.16099		6	3.56559		6	2.89772		8
33.5	3.90705		6	4.13252		6	3.4357		8				33.5	3.36932		6	3.61912		6	3.06324		8
34	3.86591		6	3.88222		6	3.27368		8				34	3.26615		6	3.44846		6	2.89085		8
34.5	3.6156		6	3.55596		6	3.45211		8				34.5	3.2243		6	3.22474		6	3.06616		8
35	3.70861		6	3.94419		6	3.47757		8				35	3.34216		6	3.60445		6	3.12108		8
35.5	3.74737		6	4.55861		6	3.71678		8				35.5	3.43474		6	4.14175		6	3.46408		8
36	4.70378		6	4.60786		6	4.09282		8				36	4.42398		6	4.321		6	3.90172		8
36.5	4.61583		6	4.44675		6	4.65173		8				36.5	4.16353		6	4.09774		6	4.27388		8
37	4.64943		6	4.78204		6	4.09277		8				37	4.2465		6	4.51263		6	3.84461		8
37.5	4.48851		6	5.07636		6	4.16682		8				37.5	4.11663		6	4.86866		6	3.94533		8
38	4.51632		6	4.88528		6	4.16659		8				38	4.10006		6	4.71309		6	3.99293		8
38.5	4.63672		6	5.1507		6	3.99576		8				38.5	4.42386		6	5.09371		6	3.85522		8
39	4.27171		6	5.40223		6	4.36359		8				39	4.077		6	5.33632		6	4.31683		8
39.5	4.42424		6	4.89983		6	4.10356		8				39.5	4.32757		6	4.82688		6	4.05369		8
40	4.53348		6	4.80513		6	4.18628		8				40	4.44497		6	4.79584		6	4.1093		8
40.5	4.73257		6	4.93454		6	4.40705		8				40.5	4.59053		6	4.92279		6	4.40401		8
41	4.6235		6	5.16069		6	4.06141		8				41	4.43854		6	5.17513		6	4.04941		8
41.5	4.21062		6	5.24683		6	4.19741		8				41.5	4.049		6	5.25758		6	4.17044		8
42	4.45539		6	5.06276		6	4.27642		8				42	4.27469		6	5.09048		6	4.23665		8
42.5	4.29321		6	5.15611		6	4.3796		8				42.5	3.90812		6	5.17947		6	4.33643		8
43	4.1404		6	5.32301		6	4.29078		8				43	3.82931		6	5.34703		6	4.23191		8
43.5	4.41424		6	4.82042		6	4.17734		8				43.5	4.13195		6	4.86854		6	4.12031		8
44	4.30259		6	4.95809		6	3.95802		8				44	4.02877		6	5.05236		6	3.89223		8
44.5	4.56774		6	4.90709		6	4.23983		8				44.5	4.23233		6	4.95644		6	4.12497		8
45	4.18967		6	4.7832		6	4.23894		8				45	3.89814		6	4.79662		6	4.1356		8
45.5	4.38452		6	4.6825		6	4.03096		8				45.5	4.15839		6	4.62064		6	3.84924		8
46	3.92495		6	4.85127		6	3.93472		8				46	3.77344		6	4.78303		6	3.67512		8
46.5	4.25248		6	4.4907		6	3.80815		8				46.5	3.94036		6	4.45937		6	3.58844		8
47	4.02139		6	4.57393		6	3.86994		8				47	3.73578		6	4.4663		6	3.61425		8
47.5	3.74931		6	4.37082		6	3.81664		8				47.5	3.46574		6	4.3435		6	3.60816		8
48	3.89025		6	3.67829		6	3.78297		8				48	3.60625		6	3.58448		6	3.54312		8
48.5	3.75327		6	4.02374		6	3.65293		8				48.5	3.35893		6	3.82912		6	3.31413		8
49	3.9183		6	3.99748		6	3.76665		8				49	3.66116		6	3.8303		6	3.31808		8
49.5	3.65611		6			6	3.60562		8				49.5	3.43304		6	4.14462		6	3.22506		8
																						8

## Sheet: Figure 1h
RER	Hours	HFD			DC12			Chow						BAR GRAPH
	0.5	0.896181		6	0.911104		6	0.897794		8				HFD								DC12								Chow
	1	0.907392		6	0.887497		6	0.887455		8			Night	0.956235	0.92465	0.957816	0.931574	0.950464	0.854697			0.938625	0.99256	0.979144	0.986209	0.94446	1.01052			0.94	0.97	0.94	0.96	0.97	0.95	0.96	0.96
	1.5	0.914615		6	0.926137		6	0.889522		8			Day	0.938858	0.843186	0.915468	0.941646	0.897858	0.808133			0.90745	0.883803	0.858097	0.952194	0.891914	0.880822			0.85	0.89	0.88	0.88	0.88	0.87	0.91	0.91
	2	0.90578		6	0.918378		6	0.875255		8
	2.5	0.901856		6	0.909502		6	0.888448		8
	3	0.883559		6	0.902396		6	0.893558		8
	3.5	0.89785		6	0.909475		6	0.878564		8
	4	0.857253		6	0.908109		6	0.873121		8
	4.5	0.8514		6	0.890599		6	0.871318		8
	5	0.84356		6	0.883822		6	0.883347		8
	5.5	0.883109		6	0.865473		6	0.85455		8
	6	0.892534		6	0.868309		6	0.838787		8
	6.5	0.858284		6	0.875793		6	0.846717		8
	7	0.844117		6	0.878394		6	0.878675		8
	7.5	0.842545		6	0.906262		6	0.857775		8
	8	0.864728		6	0.860264		6	0.861605		8
	8.5	0.864332		6	0.836164		6	0.867171		8
	9	0.848994		6	0.907158		6	0.857099		8
	9.5	0.882123		6	0.89005		6	0.878481		8
	10	0.885754		6	0.873516		6	0.886312		8
	10.5	0.879843		6	0.898178		6	0.870533		8
	11	0.902248		6	0.909081		6	0.879029		8
	11.5	0.893304		6	0.904875		6	0.88928		8
	12	0.929581		6	0.931086		6	0.883549		8
	12.5	0.923855		6	0.93327		6	0.90162		8
	13	0.91475		6	0.918444		6	0.882342		8
	13.5	0.894567		6	0.970846		6	0.909246		8
	14	0.937372		6	0.978068		6	0.922231		8
	14.5	0.906826		6	0.992433		6	0.961324		8
	15	0.948681		6	0.988034		6	0.958706		8
	15.5	0.94835		6	0.982395		6	0.983557		8
	16	0.961502		6	0.980577		6	0.988054		8
	16.5	0.95043		6	0.978596		6	0.984081		8
	17	0.92693		6	0.977722		6	0.983261		8
	17.5	0.960144		6	0.976786		6	0.982285		8
	18	0.954384		6	0.996133		6	0.990271		8
	18.5	0.935837		6	0.989234		6	0.988865		8
	19	0.938032		6	0.990735		6	0.979786		8
	19.5	0.943021		6	0.991657		6	0.972941		8
	20	0.926777		6	0.991454		6	0.971687		8
	20.5	0.944053		6	0.985181		6	0.958128		8
	21	0.950885		6	0.967604		6	0.973653		8
	21.5	0.944999		6	0.97857		6	0.949294		8
	22	0.943013		6	0.987341		6	0.944857		8
	22.5	0.94188		6	0.959413		6	0.957503		8
	23	0.911321		6	0.972482		6	0.955104		8
	23.5	0.950057		6	0.939927		6	0.934415		8
	24	0.941925		6	0.944568		6	0.934563		8
	24.5	0.9183		6	0.93799		6	0.915052		8
	25	0.928652		6	0.945593		6	0.895606		8
	25.5	0.953485		6	0.934053		6	0.884516		8
	26	0.95658		6	0.940157		6	0.886126		8
	26.5	0.932141		6	0.962474		6	0.898818		8
	27	0.953825		6	0.924752		6	0.875146		8
	27.5	0.956504		6	0.887266		6	0.908697		8
	28	0.919097		6	0.894642		6	0.884482		8
	28.5	0.926652		6	0.862128		6	0.88268		8
	29	0.926154		6	0.881842		6	0.864136		8
	29.5	0.885167		6	0.902324		6	0.846887		8
	30	0.874898		6	0.885219		6	0.880469		8
	30.5	0.872221		6	0.919858		6	0.841619		8
	31	0.84824		6	0.889481		6	0.870799		8
	31.5	0.83564		6	0.891248		6	0.869253		8
	32	0.86943		6	0.880022		6	0.877811		8
	32.5	0.863289		6	0.860501		6	0.897381		8
	33	0.858325		6	0.872264		6	0.873648		8
	33.5	0.855583		6	0.874153		6	0.891214		8
	34	0.842694		6	0.885692		6	0.882365		8
	34.5	0.89172		6	0.905561		6	0.884967		8
	35	0.895497		6	0.906174		6	0.896943		8
	35.5	0.91264		6	0.903796		6	0.930056		8
	36	0.937451		6	0.937864		6	0.953293		8
	36.5	0.902251		6	0.91983		6	0.920127		8
	37	0.916002		6	0.944892		6	0.939504		8
	37.5	0.916711		6	0.961833		6	0.944638		8
	38	0.905828		6	0.970779		6	0.959879		8
	38.5	0.949167		6	0.990018		6	0.964275		8
	39	0.950441		6	0.988915		6	0.989121		8
	39.5	0.976934		6	0.985568		6	0.986791		8
	40	0.980357		6	0.99718		6	0.979918		8
	40.5	0.972906		6	0.998567		6	0.997885		8
	41	0.955052		6	1.00403		6	0.995798		8
	41.5	0.959853		6	1.00309		6	0.993393		8
	42	0.955652		6	1.00742		6	0.990573		8
	42.5	0.909314		6	1.00325		6	0.990227		8
	43	0.925725		6	1.00556		6	0.985064		8
	43.5	0.933369		6	1.0101		6	0.985329		8
	44	0.933336		6	1.02136		6	0.984295		8
	44.5	0.924626		6	1.01004		6	0.972168		8
	45	0.928997		6	1.00226		6	0.974982		8
	45.5	0.943161		6	0.986236		6	0.954794		8
	46	0.954437		6	0.985376		6	0.934748		8
	46.5	0.929996		6	0.995366		6	0.944159		8
	47	0.924188		6	0.982401		6	0.933948		8
	47.5	0.92157		6	0.992275		6	0.944832		8
	48	0.927098		6	0.974777		6	0.93763		8
	48.5	0.893817		6	0.951029		6	0.908228		8
	49	0.930939		6	0.960252		6	0.880626		8
	49.5	0.935956		6	0.956718		6	0.893701		8
	50	0.895187		6	0.953712		6	0.893082		8
	50.5	0.900129		6	0.899342		6	0.895957		8
	51	0.875176		6	0.869488		6	0.898789		8

## Sheet: Figure 1i
Energy Exp														BAR GRAPH
Hours	HFD			DC12			Chow							HFD							DC12							Chow
0.5	19.8855		6	19.2478		6	17.4104		8				Night	22.53	22.21	23.23	22.04	19.64	17.48		25.3945	25.5254	21.5281	23.4783	24.3183	24.0036		19.1368	20.8822	19.7577	19.2102	20.7848	20.2783	22.1368	19.9698
1	17.6812		6	19.9292		6	17.182		8				Day	20.2593	16.88	20.99	19.4	17.92	17.48		20.6152	19.7909	18.6743	20.3583	19.2329	18.4949		16.2808	17.7572	17.2829	16.4211	18.0838	17.2872	19.964	16.9829
1.5	17.4454		6	19.8519		6	16.3112		8
2	16.8733		6	19.199		6	18.6771		8
2.5	18.3222		6	19.2321		6	17.1061		8
3	18.0243		6	17.6725		6	16.0929		8
3.5	18.2272		6	18.8633		6	15.502		8
4	18.169		6	19.1771		6	16.706		8
4.5	17.6719		6	19.0005		6	16.7241		8
5	19.2093		6	17.5741		6	16.2529		8
5.5	18.6527		6	18.4301		6	16.4729		8
6	18.189		6	18.6849		6	18.3319		8
6.5	17.419		6	18.3997		6	17.4822		8
7	18.0585		6	17.0505		6	16.3022		8
7.5	17.9067		6	16.864		6	17.0396		8
8	17.2406		6	19.4848		6	16.1257		8
8.5	19.3803		6	17.0797		6	15.5932		8
9	18.145		6	17.3333		6	15.8841		8
9.5	16.9225		6	19.8232		6	18.195		8
10	19.1756		6	18.8005		6	16.9923		8
10.5	18.5054		6	19.3642		6	18.1223		8
11	20.719		6	23.3798		6	17.3928		8
11.5	23.1951		6	23.4924		6	22.4724		8
12	22.323		6	21.694		6	20.0529		8
12.5	22.7842		6	21.7374		6	19.9817		8
13	24.2619		6	24.1676		6	18.728		8
13.5	20.762		6	26.2016		6	21.4802		8
14	22.864		6	26.3818		6	18.8289		8
14.5	21.9665		6	24.5734		6	20.9114		8
15	24.5626		6	25.617		6	20.9978		8
15.5	25.1252		6	25.6172		6	21.3762		8
16	21.9981		6	26.0161		6	19.4454		8
16.5	21.8117		6	24.5122		6	20.4088		8
17	22.5868		6	26.3108		6	21.2822		8
17.5	22.4824		6	24.6985		6	21.5875		8
18	20.3739		6	25.3552		6	21.5505		8
18.5	20.8714		6	24.1774		6	20.1987		8
19	21.6907		6	24.2753		6	21.6463		8
19.5	20.9285		6	25.6171		6	20.5346		8
20	21.9681		6	25.1128		6	21.1365		8
20.5	21.7791		6	21.2173		6	20.5839		8
21	21.7154		6	21.7662		6	21.5031		8
21.5	21.2933		6	24.0038		6	19.4658		8
22	19.7171		6	22.8276		6	19.405		8
22.5	19.6805		6	21.4133		6	19.3763		8
23	20.0873		6	19.7053		6	18.6919		8
23.5	19.219		6	21.3936		6	17.152		8
24	18.7878		6	20.6448		6	16.8661		8
24.5	18.3073		6	19.4079		6	16.3089		8
25	18.6609		6	21.3239		6	17.62		8
25.5	18.6538		6	20.5009		6	17.8455		8
26	17.3143		6	17.9451		6	17.4532		8
26.5	19.7191		6	19.275		6	18.4718		8
27	18.3348		6	19.2062		6	16.5129		8
27.5	19.1199		6	19.3595		6	17.5294		8
28	18.2268		6	19.664		6	17.6985		8
28.5	17.6072		6	20.3685		6	17.2685		8
29	19.3915		6	20.0614		6	18.4771		8
29.5	19.1845		6	18.976		6	16.2632		8
30	17.8739		6	17.4016		6	17.1294		8
30.5	18.2252		6	20.1022		6	17.1593		8
31	17.9842		6	17.9794		6	17.5845		8
31.5	18.0618		6	18.5811		6	17.171		8
32	17.8689		6	19.9428		6	16.2184		8
32.5	19.0609		6	20.2346		6	16.8825		8
33	18.7783		6	19.0698		6	16.0512		8
33.5	17.7707		6	17.548		6	16.9481		8
34	18.2699		6	19.4968		6	17.1114		8
34.5	18.5328		6	22.5057		6	18.4478		8
35	23.4025		6	22.915		6	20.4212		8
35.5	22.7443		6	22.0246		6	23.0119		8
36	22.9775		6	23.8137		6	20.3492		8
36.5	22.2039		6	25.3793		6	20.7584		8
37	22.2873		6	24.4566		6	20.8159		8
37.5	23.1474		6	25.9393		6	19.9946		8
38	21.3247		6	27.1973		6	21.9648		8
38.5	22.2177		6	24.6519		6	20.6519		8
39	22.7791		6	24.2527		6	21.0325		8
39.5	23.719		6	24.9028		6	22.2378		8
40	23.1138		6	26.0779		6	20.4843		8
40.5	21.0578		6	26.508		6	21.1514		8
41	22.2711		6	25.5989		6	21.5339		8
41.5	21.2007		6	26.0644		6	22.0523		8
42	20.5187		6	26.9105		6	21.5832		8
42.5	21.9379		6	24.4009		6	21.0138		8
43	21.3827		6	25.1513		6	19.8944		8
43.5	22.6473		6	24.8392		6	21.257		8
44	20.7917		6	24.1692		6	21.2654		8
44.5	21.8564		6	23.569		6	20.1207		8
45	19.629		6	24.4145		6	19.5391		8
45.5	21.085		6	22.6384		6	18.9503		8
46	19.9494		6	22.9642		6	19.2179		8
46.5	18.5797		6	22.0379		6	19.0067		8
47	19.2906		6	18.4585		6	18.7974		8
47.5	18.4611		6	20.0779		6	18.0197		8
48	19.4638		6	19.9813		6	18.4585		8
48.5	18.1773		6	21.7244		6	17.7295		8
49	19.326		6	21.2728		6	17.2501		8
49.5	17.7055		6	18.9287		6	16.8809		8
50	20.4049		6	19.4112		6	17.1006		8
							17.9311		8
							17.5394		8

## Sheet: Figure 2a
	HFD												DC12												Chow
0	85	96	96	81	98	106	99	103	104	107	103	103	81	93	76	85	79	83	78	90	92	99	94	113	92	88	91	85	95	85	86	77
15	224	227	184	250	309	232	286	308	256	291	227	331	178	165	184	176	165	223	161	205	254	256	262	286	214	191	214	248	215	224	272	260
30	305	228	232	282	370	350	294	280	213	309	216	294	223	143	169	135	149	174	182	157	186	202	207	197	290	188	187	194	210	305	162	163
60	182	186	182	297	301	333	203	243	179	173	170	168	162	129	119	107	87	131	160	112	119	130	112	131	159	112	177	171	137	182	144	118
90	141	173	127	226	208	219	108	145	134	124	113	119	150	128	96	97	69	120	118	85	99	135	103	113	125	116	131	127	83	141	112	105
120	119	166	109	151	185	180	103	133	115	110	107	105	129	110	82	93	62	102	116	86	93	112	103	110	92	99	97	122	82	119	90	103

[truncated: 81 more sheets: Figure 2b, Figure 2c, Figure 2d, Figure 2e, Figure 2f, Figure 2g, Figure 2h, Figure 2i, Figure 3a, Figure 3b, Figure 3c, Figure 3d, Figure 3e, Figure 3f, Figure 4a, Figure 4b, Figure 4c, Figure 4d, Figure 4e, Figure 4f …]
